# Supplementary material for: Inhibition of MAT2A Impairs Skeletal Muscle Repair Function
Source: Biomolecules. 2024 Sep 2;14(9):1098. doi: 10.3390/biom14091098 (PMC11430595; doi:10.3390/biom14091098)
Supplement: Supplementary file 1 [file biomolecules-14-01098-s001.zip]

Archive with 4 entries (4 files):
- Original Western-blot.pdf
- Supplementary Table S1 Gene annotation of mouse and human transcriptome data.xlsx
- Supplementary Table S2 The expression of differentially expressed genes in muscle tissue of humans.xlsx
- Supplementary Table S3 The expression of differentially expressed genes in muscle tissue of mice.xlsx
