# Supplementary material for: Inhibition of MAT2A Impairs Skeletal Muscle Repair Function
Source: Biomolecules. 2024 Sep 2;14(9):1098. doi: 10.3390/biom14091098 (PMC11430595; doi:10.3390/biom14091098)
Supplement: Supplementary file 1 [file biomolecules-14-01098-s001.zip › Supplementary Table S1 Gene annotation of mouse and human transcriptome data.xlsx]

## Sheet: Supplementary Table S1 Gene ann
Homo_ENSEMBL	Homo_Symbol	Mus_ENSEMBL	Mus_Symbol
ENSG00000121410	A1BG	ENSMUSG00000022347	A1bg
ENSG00000148584	A1CF	ENSMUSG00000052595	A1cf
ENSG00000175899	A2M	ENSMUSG00000030111	A2m
ENSG00000166535	A2ML1	ENSMUSG00000047228	A2ml1
ENSG00000184389	A3GALT2	ENSMUSG00000028794	A3galt2
ENSG00000128274	A4GALT	ENSMUSG00000047878	A4galt
ENSG00000118017	A4GNT	ENSMUSG00000037953	A4gnt
ENSG00000094914	AAAS	ENSMUSG00000036678	Aaas
ENSG00000081760	AACS	ENSMUSG00000029482	Aacs
ENSG00000114771	AADAC	ENSMUSG00000027761	Aadac
ENSG00000197953	AADACL2	ENSMUSG00000091376	Aadacl2
ENSG00000188984	AADACL3	ENSMUSG00000078507	Aadacl3
ENSG00000204518	AADACL4	ENSMUSG00000070609	Aadacl4
ENSG00000109576	AADAT	ENSMUSG00000057228	Aadat
ENSG00000103591	AAGAB	ENSMUSG00000037257	Aagab
ENSG00000115977	AAK1	ENSMUSG00000057230	Aak1
ENSG00000087884	AAMDC	ENSMUSG00000035642	Aamdc
ENSG00000127837	AAMP	ENSMUSG00000006299	Aamp
ENSG00000129673	AANAT	ENSMUSG00000020804	Aanat
ENSG00000131043	AAR2	ENSMUSG00000027628	Aar2
ENSG00000205002	AARD	ENSMUSG00000068522	Aard
ENSG00000124608	AARS2	ENSMUSG00000023938	Aars2
ENSG00000266967	AARSD1	ENSMUSG00000075528	Aarsd1
ENSG00000157426	AASDH	ENSMUSG00000055923	Aasdh
ENSG00000149313	AASDHPPT	ENSMUSG00000025894	Aasdhppt
ENSG00000008311	AASS	ENSMUSG00000029695	Aass
ENSG00000275700	AATF	ENSMUSG00000018697	Aatf
ENSG00000181409	AATK	ENSMUSG00000025375	Aatk
ENSG00000183044	ABAT	ENSMUSG00000057880	Abat
ENSG00000165029	ABCA1	ENSMUSG00000015243	Abca1
ENSG00000144452	ABCA12	ENSMUSG00000050296	Abca12
ENSG00000179869	ABCA13	ENSMUSG00000004668	Abca13
ENSG00000107331	ABCA2	ENSMUSG00000026944	Abca2
ENSG00000167972	ABCA3	ENSMUSG00000024130	Abca3
ENSG00000198691	ABCA4	ENSMUSG00000028125	Abca4
ENSG00000154265	ABCA5	ENSMUSG00000018800	Abca5
ENSG00000154262	ABCA6	ENSMUSG00000044749	Abca6
ENSG00000064687	ABCA7	ENSMUSG00000035722	Abca7
ENSG00000154258	ABCA9	ENSMUSG00000041797	Abca9
ENSG00000135776	ABCB10	ENSMUSG00000031974	Abcb10
ENSG00000073734	ABCB11	ENSMUSG00000027048	Abcb11
ENSG00000005471	ABCB4	ENSMUSG00000042476	Abcb4
ENSG00000004846	ABCB5	ENSMUSG00000072791	Abcb5
ENSG00000115657	ABCB6	ENSMUSG00000026198	Abcb6
ENSG00000131269	ABCB7	ENSMUSG00000031333	Abcb7
ENSG00000197150	ABCB8	ENSMUSG00000028973	Abcb8
ENSG00000150967	ABCB9	ENSMUSG00000029408	Abcb9
ENSG00000103222	ABCC1	ENSMUSG00000023088	Abcc1
ENSG00000124574	ABCC10	ENSMUSG00000032842	Abcc10
ENSG00000140798	ABCC12	ENSMUSG00000036872	Abcc12
ENSG00000023839	ABCC2	ENSMUSG00000025194	Abcc2
ENSG00000108846	ABCC3	ENSMUSG00000020865	Abcc3
ENSG00000125257	ABCC4	ENSMUSG00000032849	Abcc4
ENSG00000114770	ABCC5	ENSMUSG00000022822	Abcc5
ENSG00000091262	ABCC6	ENSMUSG00000030834	Abcc6
ENSG00000006071	ABCC8	ENSMUSG00000040136	Abcc8
ENSG00000069431	ABCC9	ENSMUSG00000030249	Abcc9
ENSG00000101986	ABCD1	ENSMUSG00000031378	Abcd1
ENSG00000173208	ABCD2	ENSMUSG00000055782	Abcd2
ENSG00000117528	ABCD3	ENSMUSG00000028127	Abcd3
ENSG00000119688	ABCD4	ENSMUSG00000021240	Abcd4
ENSG00000164163	ABCE1	ENSMUSG00000058355	Abce1
ENSG00000204574	ABCF1	ENSMUSG00000038762	Abcf1
ENSG00000033050	ABCF2	ENSMUSG00000028953	Abcf2
ENSG00000161204	ABCF3	ENSMUSG00000003234	Abcf3
ENSG00000160179	ABCG1	ENSMUSG00000024030	Abcg1
ENSG00000118777	ABCG2	ENSMUSG00000029802	Abcg2
ENSG00000172350	ABCG4	ENSMUSG00000032131	Abcg4
ENSG00000138075	ABCG5	ENSMUSG00000040505	Abcg5
ENSG00000143921	ABCG8	ENSMUSG00000024254	Abcg8
ENSG00000143994	ABHD1	ENSMUSG00000006638	Abhd1
ENSG00000144827	ABHD10	ENSMUSG00000033157	Abhd10
ENSG00000106077	ABHD11	ENSMUSG00000040532	Abhd11
ENSG00000100997	ABHD12	ENSMUSG00000032046	Abhd12
ENSG00000131969	ABHD12B	ENSMUSG00000090121	Abhd12b
ENSG00000139826	ABHD13	ENSMUSG00000040396	Abhd13
ENSG00000248487	ABHD14A	ENSMUSG00000042210	Abhd14a
ENSG00000114779	ABHD14B	ENSMUSG00000042073	Abhd14b
ENSG00000168792	ABHD15	ENSMUSG00000000686	Abhd15
ENSG00000204427	ABHD16A	ENSMUSG00000007036	Abhd16a
ENSG00000183260	ABHD16B	ENSMUSG00000055882	Abhd16b
ENSG00000129968	ABHD17A	ENSMUSG00000003346	Abhd17a
ENSG00000107362	ABHD17B	ENSMUSG00000047368	Abhd17b
ENSG00000136379	ABHD17C	ENSMUSG00000038459	Abhd17c
ENSG00000164074	ABHD18	ENSMUSG00000037818	Abhd18
ENSG00000140526	ABHD2	ENSMUSG00000039202	Abhd2
ENSG00000158201	ABHD3	ENSMUSG00000002475	Abhd3
ENSG00000100439	ABHD4	ENSMUSG00000040997	Abhd4
ENSG00000011198	ABHD5	ENSMUSG00000032540	Abhd5
ENSG00000163686	ABHD6	ENSMUSG00000025277	Abhd6
ENSG00000127220	ABHD8	ENSMUSG00000007950	Abhd8
ENSG00000136754	ABI1	ENSMUSG00000058835	Abi1
ENSG00000138443	ABI2	ENSMUSG00000026782	Abi2
ENSG00000108798	ABI3	ENSMUSG00000018381	Abi3
ENSG00000154175	ABI3BP	ENSMUSG00000035258	Abi3bp
ENSG00000119328	ABITRAM	ENSMUSG00000038827	Abitram
ENSG00000097007	ABL1	ENSMUSG00000026842	Abl1
ENSG00000143322	ABL2	ENSMUSG00000026596	Abl2
ENSG00000099204	ABLIM1	ENSMUSG00000025085	Ablim1
ENSG00000163995	ABLIM2	ENSMUSG00000029095	Ablim2
ENSG00000173210	ABLIM3	ENSMUSG00000032735	Ablim3
ENSG00000175164	ABO	ENSMUSG00000015787	Abo
ENSG00000159842	ABR	ENSMUSG00000017631	Abr
ENSG00000174429	ABRA	ENSMUSG00000042895	Abra
ENSG00000146386	ABRACL	ENSMUSG00000078453	Abracl
ENSG00000163322	ABRAXAS1	ENSMUSG00000035234	Abraxas1
ENSG00000165660	ABRAXAS2	ENSMUSG00000030965	Abraxas2
ENSG00000146109	ABT1	ENSMUSG00000036376	Abt1
ENSG00000114626	ABTB1	ENSMUSG00000030083	Abtb1
ENSG00000166016	ABTB2	ENSMUSG00000032724	Abtb2
ENSG00000167315	ACAA2	ENSMUSG00000036880	Acaa2
ENSG00000278540	ACACA	ENSMUSG00000020532	Acaca
ENSG00000076555	ACACB	ENSMUSG00000042010	Acacb
ENSG00000111271	ACAD10	ENSMUSG00000029456	Acad10
ENSG00000240303	ACAD11	ENSMUSG00000090150	Acad11
ENSG00000151498	ACAD8	ENSMUSG00000031969	Acad8
ENSG00000177646	ACAD9	ENSMUSG00000027710	Acad9
ENSG00000115361	ACADL	ENSMUSG00000026003	Acadl
ENSG00000117054	ACADM	ENSMUSG00000062908	Acadm
ENSG00000122971	ACADS	ENSMUSG00000029545	Acads
ENSG00000196177	ACADSB	ENSMUSG00000030861	Acadsb
ENSG00000072778	ACADVL	ENSMUSG00000018574	Acadvl
ENSG00000157766	ACAN	ENSMUSG00000030607	Acan
ENSG00000072818	ACAP1	ENSMUSG00000001588	Acap1
ENSG00000114331	ACAP2	ENSMUSG00000049076	Acap2
ENSG00000131584	ACAP3	ENSMUSG00000029033	Acap3
ENSG00000075239	ACAT1	ENSMUSG00000032047	Acat1
ENSG00000120437	ACAT2	ENSMUSG00000023832	Acat2
ENSG00000182827	ACBD3	ENSMUSG00000026499	Acbd3
ENSG00000181513	ACBD4	ENSMUSG00000056938	Acbd4
ENSG00000107897	ACBD5	ENSMUSG00000026781	Acbd5
ENSG00000230124	ACBD6	ENSMUSG00000033701	Acbd6
ENSG00000176244	ACBD7	ENSMUSG00000026644	Acbd7
ENSG00000110455	ACCS	ENSMUSG00000040272	Accs
ENSG00000205126	ACCSL	ENSMUSG00000075023	Accsl
ENSG00000102977	ACD	ENSMUSG00000038000	Acd
ENSG00000159640	ACE	ENSMUSG00000020681	Ace
ENSG00000130234	ACE2	ENSMUSG00000015405	Ace2
ENSG00000167769	ACER1	ENSMUSG00000045019	Acer1
ENSG00000177076	ACER2	ENSMUSG00000038007	Acer2
ENSG00000078124	ACER3	ENSMUSG00000030760	Acer3
ENSG00000087085	ACHE	ENSMUSG00000023328	Ache
ENSG00000100813	ACIN1	ENSMUSG00000022185	Acin1
ENSG00000213088	ACKR1	ENSMUSG00000037872	Ackr1
ENSG00000144648	ACKR2	ENSMUSG00000044534	Ackr2
ENSG00000144476	ACKR3	ENSMUSG00000044337	Ackr3
ENSG00000129048	ACKR4	ENSMUSG00000079355	Ackr4
ENSG00000131473	ACLY	ENSMUSG00000020917	Acly
ENSG00000153086	ACMSD	ENSMUSG00000026348	Acmsd
ENSG00000122729	ACO1	ENSMUSG00000028405	Aco1
ENSG00000100412	ACO2	ENSMUSG00000022477	Aco2
ENSG00000102794	ACOD1	ENSMUSG00000022126	Acod1
ENSG00000184227	ACOT1	ENSMUSG00000072949	Acot1
ENSG00000162390	ACOT11	ENSMUSG00000034853	Acot11
ENSG00000172497	ACOT12	ENSMUSG00000021620	Acot12
ENSG00000112304	ACOT13	ENSMUSG00000006717	Acot13
ENSG00000119673	ACOT2	ENSMUSG00000021226	Acot2
ENSG00000177465	ACOT4	ENSMUSG00000052392	Acot4
ENSG00000205669	ACOT6	ENSMUSG00000043487	Acot6
ENSG00000097021	ACOT7	ENSMUSG00000028937	Acot7
ENSG00000101473	ACOT8	ENSMUSG00000017307	Acot8
ENSG00000123130	ACOT9	ENSMUSG00000025287	Acot9
ENSG00000161533	ACOX1	ENSMUSG00000020777	Acox1
ENSG00000168306	ACOX2	ENSMUSG00000021751	Acox2
ENSG00000087008	ACOX3	ENSMUSG00000029098	Acox3
ENSG00000153093	ACOXL	ENSMUSG00000027380	Acoxl
ENSG00000143727	ACP1	ENSMUSG00000044573	Acp1
ENSG00000134575	ACP2	ENSMUSG00000002103	Acp2
ENSG00000142513	ACP4	ENSMUSG00000012777	Acp4
ENSG00000102575	ACP5	ENSMUSG00000001348	Acp5
ENSG00000162836	ACP6	ENSMUSG00000028093	Acp6
ENSG00000183760	ACP7	ENSMUSG00000037469	Acp7
ENSG00000100312	ACR	ENSMUSG00000022622	Acr
ENSG00000111644	ACRBP	ENSMUSG00000072770	Acrbp
ENSG00000134940	ACRV1	ENSMUSG00000032110	Acrv1
ENSG00000103740	ACSBG1	ENSMUSG00000032281	Acsbg1
ENSG00000130377	ACSBG2	ENSMUSG00000024207	Acsbg2
ENSG00000167107	ACSF2	ENSMUSG00000076435	Acsf2
ENSG00000176715	ACSF3	ENSMUSG00000015016	Acsf3
ENSG00000151726	ACSL1	ENSMUSG00000018796	Acsl1
ENSG00000123983	ACSL3	ENSMUSG00000032883	Acsl3
ENSG00000068366	ACSL4	ENSMUSG00000031278	Acsl4
ENSG00000197142	ACSL5	ENSMUSG00000024981	Acsl5
ENSG00000164398	ACSL6	ENSMUSG00000020333	Acsl6
ENSG00000166743	ACSM1	ENSMUSG00000033533	Acsm1
ENSG00000005187	ACSM3	ENSMUSG00000030935	Acsm3
ENSG00000215009	ACSM4	ENSMUSG00000047026	Acsm4
ENSG00000183549	ACSM5	ENSMUSG00000030972	Acsm5
ENSG00000154930	ACSS1	ENSMUSG00000027452	Acss1
ENSG00000131069	ACSS2	ENSMUSG00000027605	Acss2
ENSG00000111058	ACSS3	ENSMUSG00000035948	Acss3
ENSG00000143632	ACTA1	ENSMUSG00000031972	Acta1
ENSG00000107796	ACTA2	ENSMUSG00000035783	Acta2
ENSG00000075624	ACTB	ENSMUSG00000029580	Actb
ENSG00000169067	ACTBL2	ENSMUSG00000055194	Actbl2
ENSG00000159251	ACTC1	ENSMUSG00000068614	Actc1
ENSG00000184009	ACTG1	ENSMUSG00000062825	Actg1
ENSG00000163017	ACTG2	ENSMUSG00000059430	Actg2
ENSG00000136518	ACTL6A	ENSMUSG00000027671	Actl6a
ENSG00000077080	ACTL6B	ENSMUSG00000029712	Actl6b
ENSG00000187003	ACTL7A	ENSMUSG00000070979	Actl7a
ENSG00000148156	ACTL7B	ENSMUSG00000070980	Actl7b
ENSG00000181786	ACTL9	ENSMUSG00000092519	Actl9
ENSG00000072110	ACTN1	ENSMUSG00000015143	Actn1
ENSG00000077522	ACTN2	ENSMUSG00000052374	Actn2
ENSG00000248746	ACTN3	ENSMUSG00000006457	Actn3
ENSG00000130402	ACTN4	ENSMUSG00000054808	Actn4
ENSG00000131966	ACTR10	ENSMUSG00000021076	Actr10
ENSG00000138107	ACTR1A	ENSMUSG00000025228	Actr1a
ENSG00000115073	ACTR1B	ENSMUSG00000037351	Actr1b
ENSG00000138071	ACTR2	ENSMUSG00000020152	Actr2
ENSG00000115091	ACTR3	ENSMUSG00000026341	Actr3
ENSG00000133627	ACTR3B	ENSMUSG00000056367	Actr3b
ENSG00000101442	ACTR5	ENSMUSG00000037761	Actr5
ENSG00000075089	ACTR6	ENSMUSG00000019948	Actr6
ENSG00000113812	ACTR8	ENSMUSG00000015971	Actr8
ENSG00000123165	ACTRT1	ENSMUSG00000046615	Actrt1
ENSG00000169717	ACTRT2	ENSMUSG00000051276	Actrt2
ENSG00000184378	ACTRT3	ENSMUSG00000037737	Actrt3
ENSG00000115170	ACVR1	ENSMUSG00000026836	Acvr1
ENSG00000135503	ACVR1B	ENSMUSG00000000532	Acvr1b
ENSG00000123612	ACVR1C	ENSMUSG00000026834	Acvr1c
ENSG00000121989	ACVR2A	ENSMUSG00000052155	Acvr2a
ENSG00000114739	ACVR2B	ENSMUSG00000061393	Acvr2b
ENSG00000139567	ACVRL1	ENSMUSG00000000530	Acvrl1
ENSG00000243989	ACY1	ENSMUSG00000023262	Acy1
ENSG00000132744	ACY3	ENSMUSG00000024866	Acy3
ENSG00000119640	ACYP1	ENSMUSG00000008822	Acyp1
ENSG00000170634	ACYP2	ENSMUSG00000060923	Acyp2
ENSG00000196839	ADA	ENSMUSG00000017697	Ada
ENSG00000164113	ADAD1	ENSMUSG00000027719	Adad1
ENSG00000140955	ADAD2	ENSMUSG00000024266	Adad2
ENSG00000168803	ADAL	ENSMUSG00000027259	Adal
ENSG00000137845	ADAM10	ENSMUSG00000054693	Adam10
ENSG00000073670	ADAM11	ENSMUSG00000020926	Adam11
ENSG00000148848	ADAM12	ENSMUSG00000054555	Adam12
ENSG00000143537	ADAM15	ENSMUSG00000028041	Adam15
ENSG00000151694	ADAM17	ENSMUSG00000052593	Adam17
ENSG00000168619	ADAM18	ENSMUSG00000031552	Adam18
ENSG00000135074	ADAM19	ENSMUSG00000011256	Adam19
ENSG00000226469	ADAM1B	ENSMUSG00000062438	Adam1b
ENSG00000104755	ADAM2	ENSMUSG00000022039	Adam2
ENSG00000134007	ADAM20	ENSMUSG00000046282	Adam20
ENSG00000139985	ADAM21	ENSMUSG00000008438	Adam21
ENSG00000008277	ADAM22	ENSMUSG00000040537	Adam22
ENSG00000114948	ADAM23	ENSMUSG00000025964	Adam23
ENSG00000042980	ADAM28	ENSMUSG00000014725	Adam28
ENSG00000168594	ADAM29	ENSMUSG00000046258	Adam29
ENSG00000134249	ADAM30	ENSMUSG00000043468	Adam30
ENSG00000197140	ADAM32	ENSMUSG00000037437	Adam32
ENSG00000149451	ADAM33	ENSMUSG00000027318	Adam33
ENSG00000196115	ADAM5	ENSMUSG00000031554	Adam5
ENSG00000069206	ADAM7	ENSMUSG00000022056	Adam7
ENSG00000151651	ADAM8	ENSMUSG00000025473	Adam8
ENSG00000168615	ADAM9	ENSMUSG00000031555	Adam9
ENSG00000134028	ADAMDEC1	ENSMUSG00000022057	Adamdec1
ENSG00000154734	ADAMTS1	ENSMUSG00000022893	Adamts1
ENSG00000142303	ADAMTS10	ENSMUSG00000024299	Adamts10
ENSG00000151388	ADAMTS12	ENSMUSG00000047497	Adamts12
ENSG00000160323	ADAMTS13	ENSMUSG00000014852	Adamts13
ENSG00000138316	ADAMTS14	ENSMUSG00000059901	Adamts14
ENSG00000166106	ADAMTS15	ENSMUSG00000033453	Adamts15
ENSG00000145536	ADAMTS16	ENSMUSG00000049538	Adamts16
ENSG00000140470	ADAMTS17	ENSMUSG00000058145	Adamts17
ENSG00000140873	ADAMTS18	ENSMUSG00000053399	Adamts18
ENSG00000145808	ADAMTS19	ENSMUSG00000053441	Adamts19
ENSG00000087116	ADAMTS2	ENSMUSG00000036545	Adamts2
ENSG00000173157	ADAMTS20	ENSMUSG00000022449	Adamts20
ENSG00000156140	ADAMTS3	ENSMUSG00000043635	Adamts3
ENSG00000158859	ADAMTS4	ENSMUSG00000006403	Adamts4
ENSG00000154736	ADAMTS5	ENSMUSG00000022894	Adamts5
ENSG00000049192	ADAMTS6	ENSMUSG00000046169	Adamts6
ENSG00000136378	ADAMTS7	ENSMUSG00000032363	Adamts7
ENSG00000134917	ADAMTS8	ENSMUSG00000031994	Adamts8
ENSG00000163638	ADAMTS9	ENSMUSG00000030022	Adamts9
ENSG00000178031	ADAMTSL1	ENSMUSG00000066113	Adamtsl1
ENSG00000197859	ADAMTSL2	ENSMUSG00000036040	Adamtsl2
ENSG00000156218	ADAMTSL3	ENSMUSG00000070469	Adamtsl3
ENSG00000143382	ADAMTSL4	ENSMUSG00000015850	Adamtsl4
ENSG00000185761	ADAMTSL5	ENSMUSG00000043822	Adamtsl5
ENSG00000105963	ADAP1	ENSMUSG00000056413	Adap1
ENSG00000184060	ADAP2	ENSMUSG00000020709	Adap2
ENSG00000160710	ADAR	ENSMUSG00000027951	Adar
ENSG00000197381	ADARB1	ENSMUSG00000020262	Adarb1
ENSG00000185736	ADARB2	ENSMUSG00000052551	Adarb2
ENSG00000065457	ADAT1	ENSMUSG00000031949	Adat1
ENSG00000189007	ADAT2	ENSMUSG00000019808	Adat2
ENSG00000213638	ADAT3	ENSMUSG00000113640	Adat3
ENSG00000063761	ADCK1	ENSMUSG00000021044	Adck1
ENSG00000133597	ADCK2	ENSMUSG00000046947	Adck2
ENSG00000173137	ADCK5	ENSMUSG00000022550	Adck5
ENSG00000164742	ADCY1	ENSMUSG00000020431	Adcy1
ENSG00000143199	ADCY10	ENSMUSG00000026567	Adcy10
ENSG00000078295	ADCY2	ENSMUSG00000021536	Adcy2
ENSG00000138031	ADCY3	ENSMUSG00000020654	Adcy3
ENSG00000129467	ADCY4	ENSMUSG00000022220	Adcy4
ENSG00000173175	ADCY5	ENSMUSG00000022840	Adcy5
ENSG00000174233	ADCY6	ENSMUSG00000022994	Adcy6
ENSG00000121281	ADCY7	ENSMUSG00000031659	Adcy7
ENSG00000155897	ADCY8	ENSMUSG00000022376	Adcy8
ENSG00000162104	ADCY9	ENSMUSG00000005580	Adcy9
ENSG00000141433	ADCYAP1	ENSMUSG00000024256	Adcyap1
ENSG00000078549	ADCYAP1R1	ENSMUSG00000029778	Adcyap1r1
ENSG00000087274	ADD1	ENSMUSG00000029106	Add1
ENSG00000075340	ADD2	ENSMUSG00000030000	Add2
ENSG00000148700	ADD3	ENSMUSG00000025026	Add3
ENSG00000118492	ADGB	ENSMUSG00000050994	Adgb
ENSG00000197177	ADGRA1	ENSMUSG00000025475	Adgra1
ENSG00000020181	ADGRA2	ENSMUSG00000031486	Adgra2
ENSG00000152990	ADGRA3	ENSMUSG00000029090	Adgra3
ENSG00000181790	ADGRB1	ENSMUSG00000034730	Adgrb1
ENSG00000121753	ADGRB2	ENSMUSG00000028782	Adgrb2
ENSG00000135298	ADGRB3	ENSMUSG00000033569	Adgrb3
ENSG00000111452	ADGRD1	ENSMUSG00000044017	Adgrd1
ENSG00000174837	ADGRE1	ENSMUSG00000004730	Adgre1
ENSG00000123146	ADGRE5	ENSMUSG00000002885	Adgre5
ENSG00000153292	ADGRF1	ENSMUSG00000041293	Adgrf1
ENSG00000173567	ADGRF3	ENSMUSG00000067642	Adgrf3
ENSG00000153294	ADGRF4	ENSMUSG00000023918	Adgrf4
ENSG00000069122	ADGRF5	ENSMUSG00000056492	Adgrf5
ENSG00000205336	ADGRG1	ENSMUSG00000031785	Adgrg1
ENSG00000173698	ADGRG2	ENSMUSG00000031298	Adgrg2
ENSG00000182885	ADGRG3	ENSMUSG00000060470	Adgrg3
ENSG00000156920	ADGRG4	ENSMUSG00000053852	Adgrg4
ENSG00000159618	ADGRG5	ENSMUSG00000061577	Adgrg5
ENSG00000112414	ADGRG6	ENSMUSG00000039116	Adgrg6
ENSG00000144820	ADGRG7	ENSMUSG00000022755	Adgrg7
ENSG00000072071	ADGRL1	ENSMUSG00000013033	Adgrl1
ENSG00000117114	ADGRL2	ENSMUSG00000028184	Adgrl2
ENSG00000150471	ADGRL3	ENSMUSG00000037605	Adgrl3
ENSG00000162618	ADGRL4	ENSMUSG00000039167	Adgrl4
ENSG00000164199	ADGRV1	ENSMUSG00000069170	Adgrv1
ENSG00000198099	ADH4	ENSMUSG00000037797	Adh4
ENSG00000197894	ADH5	ENSMUSG00000028138	Adh5
ENSG00000196344	ADH7	ENSMUSG00000055301	Adh7
ENSG00000147576	ADHFE1	ENSMUSG00000025911	Adhfe1
ENSG00000182551	ADI1	ENSMUSG00000020629	Adi1
ENSG00000182035	ADIG	ENSMUSG00000044405	Adig
ENSG00000181092	ADIPOQ	ENSMUSG00000022878	Adipoq
ENSG00000159346	ADIPOR1	ENSMUSG00000026457	Adipor1
ENSG00000006831	ADIPOR2	ENSMUSG00000030168	Adipor2
ENSG00000156110	ADK	ENSMUSG00000039197	Adk
ENSG00000148926	ADM	ENSMUSG00000030790	Adm
ENSG00000128165	ADM2	ENSMUSG00000054136	Adm2
ENSG00000101126	ADNP	ENSMUSG00000051149	Adnp
ENSG00000101544	ADNP2	ENSMUSG00000053950	Adnp2
ENSG00000181915	ADO	ENSMUSG00000057134	Ado
ENSG00000163485	ADORA1	ENSMUSG00000042429	Adora1
ENSG00000128271	ADORA2A	ENSMUSG00000020178	Adora2a
ENSG00000170425	ADORA2B	ENSMUSG00000018500	Adora2b
ENSG00000282608	ADORA3	ENSMUSG00000000562	Adora3
ENSG00000159322	ADPGK	ENSMUSG00000025236	Adpgk
ENSG00000144843	ADPRH	ENSMUSG00000002844	Adprh
ENSG00000153531	ADPRHL1	ENSMUSG00000031448	Adprhl1
ENSG00000170222	ADPRM	ENSMUSG00000020910	Adprm
ENSG00000120907	ADRA1A	ENSMUSG00000045875	Adra1a
ENSG00000170214	ADRA1B	ENSMUSG00000050541	Adra1b
ENSG00000171873	ADRA1D	ENSMUSG00000027335	Adra1d
ENSG00000150594	ADRA2A	ENSMUSG00000033717	Adra2a
ENSG00000274286	ADRA2B	ENSMUSG00000058620	Adra2b
ENSG00000184160	ADRA2C	ENSMUSG00000045318	Adra2c
ENSG00000043591	ADRB1	ENSMUSG00000035283	Adrb1
ENSG00000169252	ADRB2	ENSMUSG00000045730	Adrb2
ENSG00000188778	ADRB3	ENSMUSG00000031489	Adrb3
ENSG00000130706	ADRM1	ENSMUSG00000039041	Adrm1
ENSG00000239900	ADSL	ENSMUSG00000022407	Adsl
ENSG00000111863	ADTRP	ENSMUSG00000058022	Adtrp
ENSG00000106624	AEBP1	ENSMUSG00000020473	Aebp1
ENSG00000139154	AEBP2	ENSMUSG00000030232	Aebp2
ENSG00000181026	AEN	ENSMUSG00000030609	Aen
ENSG00000196526	AFAP1	ENSMUSG00000029094	Afap1
ENSG00000157510	AFAP1L1	ENSMUSG00000033032	Afap1l1
ENSG00000169129	AFAP1L2	ENSMUSG00000025083	Afap1l2
ENSG00000130396	AFDN	ENSMUSG00000068036	Afdn
ENSG00000172493	AFF1	ENSMUSG00000029313	Aff1
ENSG00000155966	AFF2	ENSMUSG00000031189	Aff2
ENSG00000144218	AFF3	ENSMUSG00000037138	Aff3
ENSG00000072364	AFF4	ENSMUSG00000049470	Aff4
ENSG00000135537	AFG1L	ENSMUSG00000038302	Afg1l
ENSG00000141385	AFG3L2	ENSMUSG00000024527	Afg3l2
ENSG00000079557	AFM	ENSMUSG00000029369	Afm
ENSG00000183077	AFMID	ENSMUSG00000017718	Afmid
ENSG00000081051	AFP	ENSMUSG00000054932	Afp
ENSG00000119844	AFTPH	ENSMUSG00000049659	Aftph
ENSG00000038002	AGA	ENSMUSG00000031521	Aga
ENSG00000157985	AGAP1	ENSMUSG00000055013	Agap1
ENSG00000135439	AGAP2	ENSMUSG00000025422	Agap2
ENSG00000133612	AGAP3	ENSMUSG00000023353	Agap3
ENSG00000273540	AGBL1	ENSMUSG00000025754	Agbl1
ENSG00000165923	AGBL2	ENSMUSG00000040812	Agbl2
ENSG00000146856	AGBL3	ENSMUSG00000038836	Agbl3
ENSG00000186094	AGBL4	ENSMUSG00000061298	Agbl4
ENSG00000084693	AGBL5	ENSMUSG00000029165	Agbl5
ENSG00000204305	AGER	ENSMUSG00000015452	Ager
ENSG00000173744	AGFG1	ENSMUSG00000026159	Agfg1
ENSG00000106351	AGFG2	ENSMUSG00000029722	Agfg2
ENSG00000164252	AGGF1	ENSMUSG00000021681	Aggf1
ENSG00000006530	AGK	ENSMUSG00000029916	Agk
ENSG00000162688	AGL	ENSMUSG00000033400	Agl
ENSG00000116771	AGMAT	ENSMUSG00000040706	Agmat
ENSG00000187546	AGMO	ENSMUSG00000050103	Agmo
ENSG00000092847	AGO1	ENSMUSG00000041530	Ago1
ENSG00000123908	AGO2	ENSMUSG00000036698	Ago2
ENSG00000126070	AGO3	ENSMUSG00000028842	Ago3
ENSG00000134698	AGO4	ENSMUSG00000042500	Ago4
ENSG00000204310	AGPAT1	ENSMUSG00000034254	Agpat1
ENSG00000169692	AGPAT2	ENSMUSG00000026922	Agpat2
ENSG00000160216	AGPAT3	ENSMUSG00000001211	Agpat3
ENSG00000026652	AGPAT4	ENSMUSG00000023827	Agpat4
ENSG00000155189	AGPAT5	ENSMUSG00000031467	Agpat5
ENSG00000018510	AGPS	ENSMUSG00000042410	Agps
ENSG00000106541	AGR2	ENSMUSG00000020581	Agr2
ENSG00000173467	AGR3	ENSMUSG00000036231	Agr3
ENSG00000188157	AGRN	ENSMUSG00000041936	Agrn
ENSG00000159723	AGRP	ENSMUSG00000005705	Agrp
ENSG00000135744	AGT	ENSMUSG00000031980	Agt
ENSG00000135049	AGTPBP1	ENSMUSG00000021557	Agtpbp1
ENSG00000180772	AGTR2	ENSMUSG00000068122	Agtr2
ENSG00000177674	AGTRAP	ENSMUSG00000029007	Agtrap
ENSG00000172482	AGXT	ENSMUSG00000026272	Agxt
ENSG00000113492	AGXT2	ENSMUSG00000089678	Agxt2
ENSG00000153207	AHCTF1	ENSMUSG00000026491	Ahctf1
ENSG00000101444	AHCY	ENSMUSG00000027597	Ahcy
ENSG00000168710	AHCYL1	ENSMUSG00000027893	Ahcyl1
ENSG00000158467	AHCYL2	ENSMUSG00000029772	Ahcyl2
ENSG00000126705	AHDC1	ENSMUSG00000037692	Ahdc1
ENSG00000135541	AHI1	ENSMUSG00000019986	Ahi1
ENSG00000124942	AHNAK	ENSMUSG00000069833	Ahnak
ENSG00000185567	AHNAK2	ENSMUSG00000072812	Ahnak2
ENSG00000106546	AHR	ENSMUSG00000019256	Ahr
ENSG00000063438	AHRR	ENSMUSG00000021575	Ahrr
ENSG00000100591	AHSA1	ENSMUSG00000021037	Ahsa1
ENSG00000145192	AHSG	ENSMUSG00000022868	Ahsg
ENSG00000111732	AICDA	ENSMUSG00000040627	Aicda
ENSG00000186063	AIDA	ENSMUSG00000042901	Aida
ENSG00000204472	AIF1	ENSMUSG00000024397	Aif1
ENSG00000126878	AIF1L	ENSMUSG00000001864	Aif1l
ENSG00000156709	AIFM1	ENSMUSG00000036932	Aifm1
ENSG00000042286	AIFM2	ENSMUSG00000020085	Aifm2
ENSG00000183773	AIFM3	ENSMUSG00000022763	Aifm3
ENSG00000146416	AIG1	ENSMUSG00000019806	Aig1
ENSG00000163568	AIM2	ENSMUSG00000037860	Aim2
ENSG00000164022	AIMP1	ENSMUSG00000028029	Aimp1
ENSG00000106305	AIMP2	ENSMUSG00000029610	Aimp2
ENSG00000110711	AIP	ENSMUSG00000024847	Aip
ENSG00000129221	AIPL1	ENSMUSG00000040554	Aipl1
ENSG00000160224	AIRE	ENSMUSG00000000731	Aire
ENSG00000196581	AJAP1	ENSMUSG00000039546	Ajap1
ENSG00000232434	AJM1	ENSMUSG00000029419	Ajm1
ENSG00000129474	AJUBA	ENSMUSG00000022178	Ajuba
ENSG00000106992	AK1	ENSMUSG00000026817	Ak1
ENSG00000004455	AK2	ENSMUSG00000028792	Ak2
ENSG00000147853	AK3	ENSMUSG00000024782	Ak3
ENSG00000162433	AK4	ENSMUSG00000028527	Ak4
ENSG00000154027	AK5	ENSMUSG00000039058	Ak5
ENSG00000085231	AK6	ENSMUSG00000078941	Ak6
ENSG00000140057	AK7	ENSMUSG00000041323	Ak7
ENSG00000165695	AK8	ENSMUSG00000026807	Ak8
ENSG00000155085	AK9	ENSMUSG00000091415	Ak9
ENSG00000231824	AKAIN1	ENSMUSG00000091636	Akain1
ENSG00000121057	AKAP1	ENSMUSG00000018428	Akap1
ENSG00000108599	AKAP10	ENSMUSG00000047804	Akap10
ENSG00000023516	AKAP11	ENSMUSG00000022016	Akap11
ENSG00000131016	AKAP12	ENSMUSG00000038587	Akap12
ENSG00000170776	AKAP13	ENSMUSG00000066406	Akap13
ENSG00000186471	AKAP14	ENSMUSG00000036551	Akap14
ENSG00000111254	AKAP3	ENSMUSG00000030344	Akap3
ENSG00000147081	AKAP4	ENSMUSG00000050089	Akap4
ENSG00000179841	AKAP5	ENSMUSG00000021057	Akap5
ENSG00000151320	AKAP6	ENSMUSG00000061603	Akap6
ENSG00000118507	AKAP7	ENSMUSG00000039166	Akap7
ENSG00000105127	AKAP8	ENSMUSG00000024045	Akap8
ENSG00000011243	AKAP8L	ENSMUSG00000002625	Akap8l
ENSG00000127914	AKAP9	ENSMUSG00000040407	Akap9
ENSG00000166452	AKIP1	ENSMUSG00000031023	Akip1
ENSG00000174574	AKIRIN1	ENSMUSG00000023075	Akirin1
ENSG00000135334	AKIRIN2	ENSMUSG00000028291	Akirin2
ENSG00000106948	AKNA	ENSMUSG00000039158	Akna
ENSG00000162641	AKNAD1	ENSMUSG00000049565	Aknad1
ENSG00000117448	AKR1A1	ENSMUSG00000028692	Akr1a1
ENSG00000198074	AKR1B10	ENSMUSG00000061758	Akr1b10
ENSG00000122787	AKR1D1	ENSMUSG00000038641	Akr1d1
ENSG00000142208	AKT1	ENSMUSG00000001729	Akt1
ENSG00000204673	AKT1S1	ENSMUSG00000011096	Akt1s1
ENSG00000105221	AKT2	ENSMUSG00000004056	Akt2
ENSG00000117020	AKT3	ENSMUSG00000019699	Akt3
ENSG00000166971	AKTIP	ENSMUSG00000031667	Aktip
ENSG00000148218	ALAD	ENSMUSG00000028393	Alad
ENSG00000023330	ALAS1	ENSMUSG00000032786	Alas1
ENSG00000158578	ALAS2	ENSMUSG00000025270	Alas2
ENSG00000163631	ALB	ENSMUSG00000029368	Alb
ENSG00000170017	ALCAM	ENSMUSG00000022636	Alcam
ENSG00000161618	ALDH16A1	ENSMUSG00000007833	Aldh16a1
ENSG00000059573	ALDH18A1	ENSMUSG00000025007	Aldh18a1
ENSG00000165092	ALDH1A1	ENSMUSG00000053279	Aldh1a1
ENSG00000128918	ALDH1A2	ENSMUSG00000013584	Aldh1a2
ENSG00000184254	ALDH1A3	ENSMUSG00000015134	Aldh1a3
ENSG00000137124	ALDH1B1	ENSMUSG00000035561	Aldh1b1
ENSG00000144908	ALDH1L1	ENSMUSG00000030088	Aldh1l1
ENSG00000136010	ALDH1L2	ENSMUSG00000020256	Aldh1l2
ENSG00000111275	ALDH2	ENSMUSG00000029455	Aldh2
ENSG00000108602	ALDH3A1	ENSMUSG00000019102	Aldh3a1
ENSG00000072210	ALDH3A2	ENSMUSG00000010025	Aldh3a2
ENSG00000006534	ALDH3B1	ENSMUSG00000024885	Aldh3b1
ENSG00000132746	ALDH3B2	ENSMUSG00000075296	Aldh3b2
ENSG00000159423	ALDH4A1	ENSMUSG00000028737	Aldh4a1
ENSG00000112294	ALDH5A1	ENSMUSG00000035936	Aldh5a1
ENSG00000119711	ALDH6A1	ENSMUSG00000021238	Aldh6a1
ENSG00000164904	ALDH7A1	ENSMUSG00000053644	Aldh7a1
ENSG00000118514	ALDH8A1	ENSMUSG00000037542	Aldh8a1
ENSG00000143149	ALDH9A1	ENSMUSG00000026687	Aldh9a1
ENSG00000149925	ALDOA	ENSMUSG00000030695	Aldoa
ENSG00000136872	ALDOB	ENSMUSG00000114515	Aldoa
ENSG00000109107	ALDOC	ENSMUSG00000028307	Aldob
ENSG00000033011	ALG1	ENSMUSG00000017390	Aldoc
ENSG00000175548	ALG10B	ENSMUSG00000039427	Alg1
ENSG00000253710	ALG11	ENSMUSG00000075470	Alg10b
ENSG00000182858	ALG12	ENSMUSG00000063362	Alg11
ENSG00000101901	ALG13	ENSMUSG00000035845	Alg12
ENSG00000172339	ALG14	ENSMUSG00000041718	Alg13
ENSG00000119523	ALG2	ENSMUSG00000039887	Alg14
ENSG00000214160	ALG3	ENSMUSG00000039740	Alg2
ENSG00000120697	ALG5	ENSMUSG00000033809	Alg3
ENSG00000088035	ALG6	ENSMUSG00000036632	Alg5
ENSG00000159063	ALG8	ENSMUSG00000073792	Alg6
ENSG00000086848	ALG9	ENSMUSG00000035704	Alg8
ENSG00000171094	ALK	ENSMUSG00000032059	Alg9
ENSG00000196711	ALKAL1	ENSMUSG00000055471	Alk
ENSG00000189292	ALKAL2	ENSMUSG00000087247	Alkal1
ENSG00000100601	ALKBH1	ENSMUSG00000054204	Alkal2
ENSG00000189046	ALKBH2	ENSMUSG00000079036	Alkbh1
ENSG00000166199	ALKBH3	ENSMUSG00000044339	Alkbh2
ENSG00000160993	ALKBH4	ENSMUSG00000040174	Alkbh3
ENSG00000091542	ALKBH5	ENSMUSG00000039754	Alkbh4
ENSG00000239382	ALKBH6	ENSMUSG00000042650	Alkbh5
ENSG00000125652	ALKBH7	ENSMUSG00000042831	Alkbh6
ENSG00000137760	ALKBH8	ENSMUSG00000002661	Alkbh7
ENSG00000151360	ALLC	ENSMUSG00000025899	Alkbh8
ENSG00000116127	ALMS1	ENSMUSG00000020636	Allc
ENSG00000108839	ALOX12	ENSMUSG00000063810	Alms1
ENSG00000179477	ALOX12B	ENSMUSG00000000320	Alox12
ENSG00000161905	ALOX15	ENSMUSG00000032807	Alox12b
ENSG00000012779	ALOX5	ENSMUSG00000018924	Alox15
ENSG00000132965	ALOX5AP	ENSMUSG00000025701	Alox5
ENSG00000179148	ALOXE3	ENSMUSG00000060063	Alox5ap
ENSG00000163295	ALPI	ENSMUSG00000020892	Aloxe3
ENSG00000073331	ALPK1	ENSMUSG00000079440	Alpi
ENSG00000198796	ALPK2	ENSMUSG00000028028	Alpk1
ENSG00000136383	ALPK3	ENSMUSG00000032845	Alpk2
ENSG00000162551	ALPL	ENSMUSG00000038763	Alpk3
ENSG00000003393	ALS2	ENSMUSG00000028766	Alpl
ENSG00000178038	ALS2CL	ENSMUSG00000026024	Als2
ENSG00000180318	ALX1	ENSMUSG00000044037	Als2cl
ENSG00000156150	ALX3	ENSMUSG00000036602	Alx1
ENSG00000052850	ALX4	ENSMUSG00000014603	Alx3
ENSG00000183684	ALYREF	ENSMUSG00000040310	Alx4
ENSG00000242110	AMACR	ENSMUSG00000025134	Alyref
ENSG00000178522	AMBN	ENSMUSG00000022244	Amacr
ENSG00000106927	AMBP	ENSMUSG00000029288	Ambn
ENSG00000110497	AMBRA1	ENSMUSG00000028356	Ambp
ENSG00000123505	AMD1	ENSMUSG00000040506	Ambra1
ENSG00000139344	AMDHD1	ENSMUSG00000075232	Amd1
ENSG00000162066	AMDHD2	ENSMUSG00000015890	Amdhd1
ENSG00000125363	AMELX	ENSMUSG00000036820	Amdhd2
ENSG00000184675	AMER1	ENSMUSG00000031354	Amelx
ENSG00000165566	AMER2	ENSMUSG00000050332	Amer1
ENSG00000178171	AMER3	ENSMUSG00000021986	Amer2
ENSG00000159461	AMFR	ENSMUSG00000045174	Amer3
ENSG00000104899	AMH	ENSMUSG00000031751	Amfr
ENSG00000135409	AMHR2	ENSMUSG00000035262	Amh
ENSG00000181754	AMIGO1	ENSMUSG00000023047	Amhr2
ENSG00000139211	AMIGO2	ENSMUSG00000050947	Amigo1
ENSG00000176020	AMIGO3	ENSMUSG00000048218	Amigo2
ENSG00000101935	AMMECR1	ENSMUSG00000032593	Amigo3
ENSG00000144233	AMMECR1L	ENSMUSG00000042225	Ammecr1
ENSG00000166126	AMN	ENSMUSG00000041915	Ammecr1l
ENSG00000151743	AMN1	ENSMUSG00000021278	Amn
ENSG00000126016	AMOT	ENSMUSG00000068250	Amn1
ENSG00000166025	AMOTL1	ENSMUSG00000041688	Amot
ENSG00000114019	AMOTL2	ENSMUSG00000013076	Amotl1
ENSG00000116748	AMPD1	ENSMUSG00000032531	Amotl2
ENSG00000116337	AMPD2	ENSMUSG00000070385	Ampd1
ENSG00000133805	AMPD3	ENSMUSG00000027889	Ampd2
ENSG00000078053	AMPH	ENSMUSG00000005686	Ampd3
ENSG00000145020	AMT	ENSMUSG00000021314	Amph
ENSG00000187689	AMTN	ENSMUSG00000032607	Amt
ENSG00000174945	AMZ1	ENSMUSG00000029282	Amtn
ENSG00000196704	AMZ2	ENSMUSG00000050022	Amz1
ENSG00000153107	ANAPC1	ENSMUSG00000020610	Amz2
ENSG00000164162	ANAPC10	ENSMUSG00000014355	Anapc1
ENSG00000141552	ANAPC11	ENSMUSG00000036977	Anapc10
ENSG00000129055	ANAPC13	ENSMUSG00000025135	Anapc11
ENSG00000110200	ANAPC15	ENSMUSG00000035048	Anapc13
ENSG00000166295	ANAPC16	ENSMUSG00000030649	Anapc15
ENSG00000176248	ANAPC2	ENSMUSG00000020107	Anapc16
ENSG00000053900	ANAPC4	ENSMUSG00000026965	Anapc2
ENSG00000089053	ANAPC5	ENSMUSG00000029176	Anapc4
ENSG00000196510	ANAPC7	ENSMUSG00000029472	Anapc5
ENSG00000214274	ANG	ENSMUSG00000029466	Anapc7
ENSG00000013523	ANGEL1	ENSMUSG00000072115	Ang
ENSG00000174606	ANGEL2	ENSMUSG00000021257	Angel1
ENSG00000154188	ANGPT1	ENSMUSG00000026634	Angel2
ENSG00000091879	ANGPT2	ENSMUSG00000022309	Angpt1
ENSG00000101280	ANGPT4	ENSMUSG00000031465	Angpt2
ENSG00000116194	ANGPTL1	ENSMUSG00000027460	Angpt4
ENSG00000136859	ANGPTL2	ENSMUSG00000033544	Angptl1
ENSG00000132855	ANGPTL3	ENSMUSG00000004105	Angptl2
ENSG00000167772	ANGPTL4	ENSMUSG00000028553	Angptl3
ENSG00000130812	ANGPTL6	ENSMUSG00000002289	Angptl4
ENSG00000171819	ANGPTL7	ENSMUSG00000038742	Angptl6
ENSG00000130173	ANGPTL8	ENSMUSG00000028989	Angptl7
ENSG00000029534	ANK1	ENSMUSG00000047822	Angptl8
ENSG00000145362	ANK2	ENSMUSG00000031543	Ank1
ENSG00000151150	ANK3	ENSMUSG00000032826	Ank2
ENSG00000151687	ANKAR	ENSMUSG00000069601	Ank3
ENSG00000166839	ANKDD1A	ENSMUSG00000039342	Ankar
ENSG00000189045	ANKDD1B	ENSMUSG00000066510	Ankdd1a
ENSG00000132623	ANKEF1	ENSMUSG00000047117	Ankdd1b
ENSG00000153930	ANKFN1	ENSMUSG00000074771	Ankef1
ENSG00000185722	ANKFY1	ENSMUSG00000047773	Ankfn1
ENSG00000131503	ANKHD1	ENSMUSG00000020790	Ankfy1
ENSG00000001629	ANKIB1	ENSMUSG00000024483	Ankhd1
ENSG00000170209	ANKK1	ENSMUSG00000040351	Ankib1
ENSG00000160117	ANKLE1	ENSMUSG00000032257	Ankk1
ENSG00000176915	ANKLE2	ENSMUSG00000046295	Ankle1
ENSG00000144504	ANKMY1	ENSMUSG00000029501	Ankle2
ENSG00000106524	ANKMY2	ENSMUSG00000034212	Ankmy1
ENSG00000164331	ANKRA2	ENSMUSG00000036188	Ankmy2
ENSG00000148677	ANKRD1	ENSMUSG00000021661	Ankra2
ENSG00000088448	ANKRD10	ENSMUSG00000024803	Ankrd1
ENSG00000167522	ANKRD11	ENSMUSG00000031508	Ankrd10
ENSG00000101745	ANKRD12	ENSMUSG00000035569	Ankrd11
ENSG00000076513	ANKRD13A	ENSMUSG00000034647	Ankrd12
ENSG00000198720	ANKRD13B	ENSMUSG00000041870	Ankrd13a
ENSG00000118454	ANKRD13C	ENSMUSG00000037907	Ankrd13b
ENSG00000172932	ANKRD13D	ENSMUSG00000039988	Ankrd13c
ENSG00000134461	ANKRD16	ENSMUSG00000005986	Ankrd13d
ENSG00000132466	ANKRD17	ENSMUSG00000047909	Ankrd16
ENSG00000165887	ANKRD2	ENSMUSG00000055204	Ankrd17
ENSG00000152766	ANKRD22	ENSMUSG00000025172	Ankrd2
ENSG00000163126	ANKRD23	ENSMUSG00000024774	Ankrd22
ENSG00000089847	ANKRD24	ENSMUSG00000067653	Ankrd23
ENSG00000107890	ANKRD26	ENSMUSG00000054708	Ankrd24
ENSG00000105186	ANKRD27	ENSMUSG00000007827	Ankrd26
ENSG00000206560	ANKRD28	ENSMUSG00000034867	Ankrd27
ENSG00000154065	ANKRD29	ENSMUSG00000014496	Ankrd28
ENSG00000145700	ANKRD31	ENSMUSG00000057766	Ankrd29
ENSG00000167612	ANKRD33	ENSMUSG00000109561	Ankrd31
ENSG00000164236	ANKRD33B	ENSMUSG00000047034	Ankrd33
ENSG00000272031	ANKRD34A	ENSMUSG00000022237	Ankrd33b
ENSG00000189127	ANKRD34B	ENSMUSG00000049097	Ankrd34a
ENSG00000235711	ANKRD34C	ENSMUSG00000045034	Ankrd34b
ENSG00000198483	ANKRD35	ENSMUSG00000047606	Ankrd34c
ENSG00000135976	ANKRD36	ENSMUSG00000038354	Ankrd35
ENSG00000186352	ANKRD37	ENSMUSG00000020481	Ankrd36
ENSG00000213337	ANKRD39	ENSMUSG00000050914	Ankrd37
ENSG00000154945	ANKRD40	ENSMUSG00000079610	Ankrd39
ENSG00000137494	ANKRD42	ENSMUSG00000020864	Ankrd40
ENSG00000065413	ANKRD44	ENSMUSG00000041343	Ankrd42
ENSG00000183831	ANKRD45	ENSMUSG00000052331	Ankrd44
ENSG00000285777	ANKRD45	ENSMUSG00000044835	Ankrd45
ENSG00000186106	ANKRD46	ENSMUSG00000048307	Ankrd46
ENSG00000168876	ANKRD49	ENSMUSG00000031931	Ankrd49
ENSG00000151458	ANKRD50	ENSMUSG00000044864	Ankrd50
ENSG00000139645	ANKRD52	ENSMUSG00000014498	Ankrd52
ENSG00000144031	ANKRD53	ENSMUSG00000014747	Ankrd53
ENSG00000100124	ANKRD54	ENSMUSG00000033055	Ankrd54
ENSG00000164512	ANKRD55	ENSMUSG00000049985	Ankrd55
ENSG00000135299	ANKRD6	ENSMUSG00000040183	Ankrd6
ENSG00000124227	ANKRD60	ENSMUSG00000027517	Ankrd60
ENSG00000157999	ANKRD61	ENSMUSG00000029607	Ankrd61
ENSG00000230778	ANKRD63	ENSMUSG00000078137	Ankrd63
ENSG00000235098	ANKRD65	ENSMUSG00000078487	Ankrd65
ENSG00000230062	ANKRD66	ENSMUSG00000096140	Ankrd66
ENSG00000106013	ANKRD7	ENSMUSG00000029517	Ankrd7
ENSG00000156381	ANKRD9	ENSMUSG00000037904	Ankrd9
ENSG00000185046	ANKS1B	ENSMUSG00000058589	Anks1b
ENSG00000168096	ANKS3	ENSMUSG00000022515	Anks3
ENSG00000175311	ANKS4B	ENSMUSG00000030909	Anks4b
ENSG00000165138	ANKS6	ENSMUSG00000066191	Anks6
ENSG00000206199	ANKUB1	ENSMUSG00000074591	Ankub1
ENSG00000163516	ANKZF1	ENSMUSG00000026199	Ankzf1
ENSG00000011426	ANLN	ENSMUSG00000036777	Anln
ENSG00000131620	ANO1	ENSMUSG00000031075	Ano1
ENSG00000160746	ANO10	ENSMUSG00000037949	Ano10
ENSG00000047617	ANO2	ENSMUSG00000038115	Ano2
ENSG00000134343	ANO3	ENSMUSG00000074968	Ano3
ENSG00000151572	ANO4	ENSMUSG00000035189	Ano4
ENSG00000171714	ANO5	ENSMUSG00000055489	Ano5
ENSG00000177119	ANO6	ENSMUSG00000064210	Ano6
ENSG00000146205	ANO7	ENSMUSG00000034107	Ano7
ENSG00000074855	ANO8	ENSMUSG00000034863	Ano8
ENSG00000185101	ANO9	ENSMUSG00000054662	Ano9
ENSG00000140350	ANP32A	ENSMUSG00000032249	Anp32a
ENSG00000136938	ANP32B	ENSMUSG00000028333	Anp32b
ENSG00000143401	ANP32E	ENSMUSG00000015749	Anp32e
ENSG00000166825	ANPEP	ENSMUSG00000039062	Anpep
ENSG00000169604	ANTXR1	ENSMUSG00000033420	Antxr1
ENSG00000163297	ANTXR2	ENSMUSG00000029338	Antxr2
ENSG00000274209	ANTXRL	ENSMUSG00000047441	Antxrl
ENSG00000135046	ANXA1	ENSMUSG00000024659	Anxa1
ENSG00000109511	ANXA10	ENSMUSG00000031635	Anxa10
ENSG00000122359	ANXA11	ENSMUSG00000021866	Anxa11
ENSG00000182718	ANXA2	ENSMUSG00000032231	Anxa2
ENSG00000138772	ANXA3	ENSMUSG00000029484	Anxa3
ENSG00000196975	ANXA4	ENSMUSG00000029994	Anxa4
ENSG00000164111	ANXA5	ENSMUSG00000027712	Anxa5
ENSG00000197043	ANXA6	ENSMUSG00000018340	Anxa6
ENSG00000138279	ANXA7	ENSMUSG00000021814	Anxa7
ENSG00000265190	ANXA8	ENSMUSG00000021950	Anxa8
ENSG00000276850	ANXA8
ENSG00000143412	ANXA9	ENSMUSG00000015702	Anxa9
ENSG00000136250	AOAH	ENSMUSG00000021322	Aoah
ENSG00000002726	AOC1	ENSMUSG00000029811	Aoc1
ENSG00000131480	AOC2	ENSMUSG00000078651	Aoc2
ENSG00000131471	AOC3	ENSMUSG00000019326	Aoc3
ENSG00000148120	AOPEP	ENSMUSG00000021458	Aopep
ENSG00000138356	AOX1	ENSMUSG00000063558	Aox1
ENSG00000138660	AP1AR	ENSMUSG00000074238	Ap1ar
ENSG00000100280	AP1B1	ENSMUSG00000009090	Ap1b1
ENSG00000166747	AP1G1	ENSMUSG00000031731	Ap1g1
ENSG00000213983	AP1G2	ENSMUSG00000040701	Ap1g2
ENSG00000072958	AP1M1	ENSMUSG00000003033	Ap1m1
ENSG00000129354	AP1M2	ENSMUSG00000003309	Ap1m2
ENSG00000106367	AP1S1	ENSMUSG00000004849	Ap1s1
ENSG00000182287	AP1S2	ENSMUSG00000031367	Ap1s2
ENSG00000152056	AP1S3	ENSMUSG00000054702	Ap1s3
ENSG00000196961	AP2A1	ENSMUSG00000060279	Ap2a1
ENSG00000183020	AP2A2	ENSMUSG00000002957	Ap2a2
ENSG00000006125	AP2B1	ENSMUSG00000035152	Ap2b1
ENSG00000161203	AP2M1	ENSMUSG00000022841	Ap2m1
ENSG00000042753	AP2S1	ENSMUSG00000008036	Ap2s1
ENSG00000132842	AP3B1	ENSMUSG00000021686	Ap3b1
ENSG00000103723	AP3B2	ENSMUSG00000062444	Ap3b2
ENSG00000065000	AP3D1	ENSMUSG00000020198	Ap3d1
ENSG00000185009	AP3M1	ENSMUSG00000021824	Ap3m1
ENSG00000070718	AP3M2	ENSMUSG00000031539	Ap3m2
ENSG00000177879	AP3S1	ENSMUSG00000024480	Ap3s1
ENSG00000157823	AP3S2	ENSMUSG00000063801	Ap3s2
ENSG00000134262	AP4B1	ENSMUSG00000032952	Ap4b1
ENSG00000081014	AP4E1	ENSMUSG00000001998	Ap4e1
ENSG00000221838	AP4M1	ENSMUSG00000019518	Ap4m1
ENSG00000100478	AP4S1	ENSMUSG00000020955	Ap4s1
ENSG00000254470	AP5B1	ENSMUSG00000049562	Ap5b1
ENSG00000053770	AP5M1	ENSMUSG00000036291	Ap5m1
ENSG00000125843	AP5S1	ENSMUSG00000068264	Ap5s1
ENSG00000242802	AP5Z1	ENSMUSG00000039623	Ap5z1
ENSG00000120868	APAF1	ENSMUSG00000019979	Apaf1
ENSG00000107282	APBA1	ENSMUSG00000024897	Apba1
ENSG00000034053	APBA2	ENSMUSG00000030519	Apba2
ENSG00000011132	APBA3	ENSMUSG00000004931	Apba3
ENSG00000166313	APBB1	ENSMUSG00000037032	Apbb1
ENSG00000077420	APBB1IP	ENSMUSG00000026786	Apbb1ip
ENSG00000163697	APBB2	ENSMUSG00000029207	Apbb2
ENSG00000113108	APBB3	ENSMUSG00000117679	Apbb3
ENSG00000134982	APC	ENSMUSG00000005871	Apc
ENSG00000115266	APC2	ENSMUSG00000020135	Apc2
ENSG00000154856	APCDD1	ENSMUSG00000071847	Apcdd1
ENSG00000132703	APCS	ENSMUSG00000026542	Apcs
ENSG00000164062	APEH	ENSMUSG00000032590	Apeh
ENSG00000248329	APELA	ENSMUSG00000079042	Apela
ENSG00000100823	APEX1	ENSMUSG00000035960	Apex1
ENSG00000169188	APEX2	ENSMUSG00000025269	Apex2
ENSG00000117362	APH1A	ENSMUSG00000015750	Aph1a
ENSG00000138613	APH1B	ENSMUSG00000032375	Aph1b
ENSG00000166181	API5	ENSMUSG00000027193	Api5
ENSG00000149089	APIP	ENSMUSG00000010911	Apip
ENSG00000169621	APLF	ENSMUSG00000030051	Aplf
ENSG00000171388	APLN	ENSMUSG00000037010	Apln
ENSG00000134817	APLNR	ENSMUSG00000044338	Aplnr
ENSG00000105290	APLP1	ENSMUSG00000006651	Aplp1
ENSG00000084234	APLP2	ENSMUSG00000031996	Aplp2
ENSG00000101474	APMAP	ENSMUSG00000033096	Apmap
ENSG00000118137	APOA1	ENSMUSG00000032083	Apoa1
ENSG00000158874	APOA2	ENSMUSG00000005681	Apoa2
ENSG00000110244	APOA4	ENSMUSG00000032080	Apoa4
ENSG00000110243	APOA5	ENSMUSG00000032079	Apoa5
ENSG00000084674	APOB	ENSMUSG00000020609	Apob
ENSG00000111701	APOBEC1	ENSMUSG00000040613	Apobec1
ENSG00000124701	APOBEC2	ENSMUSG00000040694	Apobec2
ENSG00000173627	APOBEC4	ENSMUSG00000055547	Apobec4
ENSG00000184730	APOBR	ENSMUSG00000042759	Apobr
ENSG00000130208	APOC1	ENSMUSG00000040564	Apoc1
ENSG00000234906	APOC2	ENSMUSG00000002992	Apoc2
ENSG00000110245	APOC3	ENSMUSG00000032081	Apoc3
ENSG00000267467	APOC4	ENSMUSG00000074336	Apoc4
ENSG00000189058	APOD	ENSMUSG00000022548	Apod
ENSG00000130203	APOE	ENSMUSG00000002985	Apoe
ENSG00000175336	APOF	ENSMUSG00000047631	Apof
ENSG00000091583	APOH	ENSMUSG00000000049	Apoh
ENSG00000221963	APOL6	ENSMUSG00000033576	Apol6
ENSG00000178878	APOLD1	ENSMUSG00000090698	Apold1
ENSG00000204444	APOM	ENSMUSG00000024391	Apom
ENSG00000184831	APOO	ENSMUSG00000079508	Apoo
ENSG00000155008	APOOL	ENSMUSG00000025525	Apool
ENSG00000142192	APP	ENSMUSG00000022892	App
ENSG00000062725	APPBP2	ENSMUSG00000018481	Appbp2
ENSG00000157500	APPL1	ENSMUSG00000040760	Appl1
ENSG00000136044	APPL2	ENSMUSG00000020263	Appl2
ENSG00000198931	APRT	ENSMUSG00000006589	Aprt
ENSG00000137074	APTX	ENSMUSG00000028411	Aptx
ENSG00000240583	AQP1	ENSMUSG00000004655	Aqp1
ENSG00000178301	AQP11	ENSMUSG00000042797	Aqp11
ENSG00000167580	AQP2	ENSMUSG00000023013	Aqp2
ENSG00000165272	AQP3	ENSMUSG00000028435	Aqp3
ENSG00000171885	AQP4	ENSMUSG00000024411	Aqp4
ENSG00000161798	AQP5	ENSMUSG00000044217	Aqp5
ENSG00000086159	AQP6	ENSMUSG00000043144	Aqp6
ENSG00000165269	AQP7	ENSMUSG00000028427	Aqp7
ENSG00000103375	AQP8	ENSMUSG00000030762	Aqp8
ENSG00000103569	AQP9	ENSMUSG00000032204	Aqp9
ENSG00000021776	AQR	ENSMUSG00000040383	Aqr
ENSG00000169083	AR	ENSMUSG00000046532	Ar
ENSG00000078061	ARAF	ENSMUSG00000001127	Araf
ENSG00000186635	ARAP1	ENSMUSG00000032812	Arap1
ENSG00000047365	ARAP2	ENSMUSG00000037999	Arap2
ENSG00000120318	ARAP3	ENSMUSG00000024451	Arap3
ENSG00000198576	ARC	ENSMUSG00000022602	Arc
ENSG00000095139	ARCN1	ENSMUSG00000032096	Arcn1
ENSG00000109321	AREG	ENSMUSG00000029378	Areg
ENSG00000119682	AREL1	ENSMUSG00000042350	Arel1
ENSG00000143761	ARF1	ENSMUSG00000048076	Arf1
ENSG00000134287	ARF3	ENSMUSG00000051853	Arf3
ENSG00000168374	ARF4	ENSMUSG00000021877	Arf4
ENSG00000004059	ARF5	ENSMUSG00000020440	Arf5
ENSG00000165527	ARF6	ENSMUSG00000044147	Arf6
ENSG00000101199	ARFGAP1	ENSMUSG00000027575	Arfgap1
ENSG00000149182	ARFGAP2	ENSMUSG00000027255	Arfgap2
ENSG00000242247	ARFGAP3	ENSMUSG00000054277	Arfgap3
ENSG00000066777	ARFGEF1	ENSMUSG00000067851	Arfgef1
ENSG00000124198	ARFGEF2	ENSMUSG00000074582	Arfgef2
ENSG00000112379	ARFGEF3	ENSMUSG00000019852	Arfgef3
ENSG00000164144	ARFIP1	ENSMUSG00000074513	Arfip1
ENSG00000132254	ARFIP2	ENSMUSG00000030881	Arfip2
ENSG00000101246	ARFRP1	ENSMUSG00000038671	Arfrp1
ENSG00000118520	ARG1	ENSMUSG00000019987	Arg1
ENSG00000081181	ARG2	ENSMUSG00000021125	Arg2
ENSG00000134884	ARGLU1	ENSMUSG00000040459	Arglu1
ENSG00000175220	ARHGAP1	ENSMUSG00000027247	Arhgap1
ENSG00000071205	ARHGAP10	ENSMUSG00000037148	Arhgap10
ENSG00000198826	ARHGAP11A	ENSMUSG00000041219	Arhgap11a
ENSG00000165322	ARHGAP12	ENSMUSG00000041225	Arhgap12
ENSG00000075884	ARHGAP15	ENSMUSG00000049744	Arhgap15
ENSG00000140750	ARHGAP17	ENSMUSG00000030766	Arhgap17
ENSG00000146376	ARHGAP18	ENSMUSG00000039031	Arhgap18
ENSG00000213390	ARHGAP19	ENSMUSG00000025154	Arhgap19
ENSG00000137727	ARHGAP20	ENSMUSG00000053199	Arhgap20
ENSG00000107863	ARHGAP21	ENSMUSG00000036591	Arhgap21
ENSG00000128805	ARHGAP22	ENSMUSG00000063506	Arhgap22
ENSG00000275832	ARHGAP23	ENSMUSG00000049807	Arhgap23
ENSG00000138639	ARHGAP24	ENSMUSG00000057315	Arhgap24
ENSG00000163219	ARHGAP25	ENSMUSG00000030047	Arhgap25
ENSG00000145819	ARHGAP26	ENSMUSG00000036452	Arhgap26
		ENSMUSG00000118193	Arhgap26
ENSG00000159314	ARHGAP27	ENSMUSG00000034255	Arhgap27
ENSG00000088756	ARHGAP28	ENSMUSG00000024043	Arhgap28
ENSG00000137962	ARHGAP29	ENSMUSG00000039831	Arhgap29
ENSG00000186517	ARHGAP30	ENSMUSG00000048865	Arhgap30
ENSG00000031081	ARHGAP31	ENSMUSG00000022799	Arhgap31
ENSG00000134909	ARHGAP32	ENSMUSG00000041444	Arhgap32
ENSG00000004777	ARHGAP33	ENSMUSG00000036882	Arhgap33
ENSG00000160007	ARHGAP35	ENSMUSG00000058230	Arhgap35
ENSG00000147256	ARHGAP36	ENSMUSG00000036198	Arhgap36
ENSG00000147799	ARHGAP39	ENSMUSG00000033697	Arhgap39
ENSG00000089820	ARHGAP4	ENSMUSG00000031389	Arhgap4
ENSG00000124143	ARHGAP40	ENSMUSG00000074625	Arhgap40
ENSG00000165895	ARHGAP42	ENSMUSG00000050730	Arhgap42
ENSG00000006740	ARHGAP44	ENSMUSG00000033389	Arhgap44
ENSG00000180448	ARHGAP45	ENSMUSG00000035697	Arhgap45
ENSG00000100852	ARHGAP5	ENSMUSG00000035133	Arhgap5
ENSG00000047648	ARHGAP6	ENSMUSG00000031355	Arhgap6
ENSG00000241484	ARHGAP8	ENSMUSG00000078954	Arhgap8
ENSG00000123329	ARHGAP9	ENSMUSG00000040345	Arhgap9
ENSG00000141522	ARHGDIA	ENSMUSG00000025132	Arhgdia
ENSG00000111348	ARHGDIB	ENSMUSG00000030220	Arhgdib
ENSG00000242173	ARHGDIG	ENSMUSG00000073433	Arhgdig
ENSG00000076928	ARHGEF1	ENSMUSG00000040940	Arhgef1
ENSG00000104728	ARHGEF10	ENSMUSG00000071176	Arhgef10
ENSG00000074964	ARHGEF10L	ENSMUSG00000040964	Arhgef10l
ENSG00000132694	ARHGEF11	ENSMUSG00000041977	Arhgef11
ENSG00000196914	ARHGEF12	ENSMUSG00000059495	Arhgef12
ENSG00000198844	ARHGEF15	ENSMUSG00000052921	Arhgef15
ENSG00000130762	ARHGEF16	ENSMUSG00000029032	Arhgef16
ENSG00000110237	ARHGEF17	ENSMUSG00000032875	Arhgef17
ENSG00000104880	ARHGEF18	ENSMUSG00000004568	Arhgef18
ENSG00000142632	ARHGEF19	ENSMUSG00000028919	Arhgef19
ENSG00000116584	ARHGEF2	ENSMUSG00000028059	Arhgef2
ENSG00000240771	ARHGEF25	ENSMUSG00000019467	Arhgef25
ENSG00000114790	ARHGEF26	ENSMUSG00000036885	Arhgef26
ENSG00000214944	ARHGEF28	ENSMUSG00000021662	Arhgef28
ENSG00000163947	ARHGEF3	ENSMUSG00000021895	Arhgef3
ENSG00000214694	ARHGEF33	ENSMUSG00000054901	Arhgef33
ENSG00000183111	ARHGEF37	ENSMUSG00000045094	Arhgef37
ENSG00000236699	ARHGEF38	ENSMUSG00000040969	Arhgef38
ENSG00000137135	ARHGEF39	ENSMUSG00000051517	Arhgef39
ENSG00000136002	ARHGEF4	ENSMUSG00000037509	Arhgef4
		ENSMUSG00000118272	Arhgef4
ENSG00000165801	ARHGEF40	ENSMUSG00000004562	Arhgef40
ENSG00000050327	ARHGEF5	ENSMUSG00000033542	Arhgef5
ENSG00000129675	ARHGEF6	ENSMUSG00000031133	Arhgef6
ENSG00000102606	ARHGEF7	ENSMUSG00000031511	Arhgef7
ENSG00000131089	ARHGEF9	ENSMUSG00000025656	Arhgef9
ENSG00000117713	ARID1A	ENSMUSG00000007880	Arid1a
ENSG00000049618	ARID1B	ENSMUSG00000069729	Arid1b
ENSG00000189079	ARID2	ENSMUSG00000033237	Arid2
ENSG00000116017	ARID3A	ENSMUSG00000019564	Arid3a
ENSG00000179361	ARID3B	ENSMUSG00000004661	Arid3b
ENSG00000205143	ARID3C	ENSMUSG00000066224	Arid3c
ENSG00000032219	ARID4A	ENSMUSG00000048118	Arid4a
ENSG00000054267	ARID4B	ENSMUSG00000039219	Arid4b
ENSG00000196843	ARID5A	ENSMUSG00000037447	Arid5a
ENSG00000150347	ARID5B	ENSMUSG00000019947	Arid5b
ENSG00000166233	ARIH1	ENSMUSG00000025234	Arih1
ENSG00000177479	ARIH2	ENSMUSG00000064145	Arih2
ENSG00000120805	ARL1	ENSMUSG00000060904	Arl1
ENSG00000175414	ARL10	ENSMUSG00000025870	Arl10
ENSG00000152213	ARL11	ENSMUSG00000043157	Arl11
ENSG00000174225	ARL13A	ENSMUSG00000052549	Arl13a
ENSG00000169379	ARL13B	ENSMUSG00000022911	Arl13b
ENSG00000179674	ARL14	ENSMUSG00000098207	Arl14
ENSG00000152219	ARL14EP	ENSMUSG00000027122	Arl14ep
ENSG00000268223	ARL14EPL	ENSMUSG00000073568	Arl14epl
ENSG00000185305	ARL15	ENSMUSG00000042348	Arl15
ENSG00000214087	ARL16	ENSMUSG00000057594	Arl16
ENSG00000213465	ARL2	ENSMUSG00000024944	Arl2
ENSG00000102931	ARL2BP	ENSMUSG00000031776	Arl2bp
ENSG00000138175	ARL3	ENSMUSG00000025035	Arl3
ENSG00000122644	ARL4A	ENSMUSG00000047446	Arl4a
ENSG00000188042	ARL4C	ENSMUSG00000049866	Arl4c
ENSG00000175906	ARL4D	ENSMUSG00000034936	Arl4d
ENSG00000162980	ARL5A	ENSMUSG00000036093	Arl5a
ENSG00000165997	ARL5B	ENSMUSG00000017418	Arl5b
ENSG00000141748	ARL5C	ENSMUSG00000038352	Arl5c
ENSG00000113966	ARL6	ENSMUSG00000022722	Arl6
ENSG00000170540	ARL6IP1	ENSMUSG00000030654	Arl6ip1
ENSG00000182196	ARL6IP4	ENSMUSG00000029404	Arl6ip4
ENSG00000144746	ARL6IP5	ENSMUSG00000035199	Arl6ip5
ENSG00000177917	ARL6IP6	ENSMUSG00000026960	Arl6ip6
ENSG00000143862	ARL8A	ENSMUSG00000026426	Arl8a
ENSG00000134108	ARL8B	ENSMUSG00000030105	Arl8b
ENSG00000196503	ARL9	ENSMUSG00000063820	Arl9
ENSG00000104442	ARMC1	ENSMUSG00000027599	Armc1
ENSG00000170632	ARMC10	ENSMUSG00000038525	Armc10
ENSG00000157343	ARMC12	ENSMUSG00000024223	Armc12
ENSG00000118690	ARMC2	ENSMUSG00000071324	Armc2
ENSG00000165309	ARMC3	ENSMUSG00000037683	Armc3
ENSG00000140691	ARMC5	ENSMUSG00000042178	Armc5
ENSG00000105676	ARMC6	ENSMUSG00000002343	Armc6
ENSG00000125449	ARMC7	ENSMUSG00000057219	Armc7
ENSG00000114098	ARMC8	ENSMUSG00000032468	Armc8
ENSG00000135931	ARMC9	ENSMUSG00000062590	Armc9
ENSG00000126947	ARMCX1	ENSMUSG00000033460	Armcx1
ENSG00000184867	ARMCX2	ENSMUSG00000033436	Armcx2
ENSG00000102401	ARMCX3	ENSMUSG00000049047	Armcx3
ENSG00000196440	ARMCX4	ENSMUSG00000049804	Armcx4
ENSG00000125962	ARMCX5	ENSMUSG00000072969	Armcx5
ENSG00000198960	ARMCX6	ENSMUSG00000050394	Armcx6
ENSG00000198520	ARMH1	ENSMUSG00000060268	Armh1
ENSG00000260286	ARMH2	ENSMUSG00000085861	Armh2
ENSG00000120029	ARMH3	ENSMUSG00000039901	Armh3
ENSG00000139971	ARMH4	ENSMUSG00000036242	Armh4
ENSG00000146476	ARMT1	ENSMUSG00000061759	Armt1
ENSG00000143437	ARNT	ENSMUSG00000015522	Arnt
ENSG00000172379	ARNT2	ENSMUSG00000015709	Arnt2
ENSG00000241685	ARPC1A	ENSMUSG00000029621	Arpc1a
ENSG00000130429	ARPC1B	ENSMUSG00000029622	Arpc1b
ENSG00000163466	ARPC2	ENSMUSG00000006304	Arpc2
ENSG00000111229	ARPC3	ENSMUSG00000029465	Arpc3
ENSG00000241553	ARPC4	ENSMUSG00000079426	Arpc4
ENSG00000162704	ARPC5	ENSMUSG00000008475	Arpc5
ENSG00000136950	ARPC5L	ENSMUSG00000026755	Arpc5l
ENSG00000242498	ARPIN	ENSMUSG00000039043	Arpin
ENSG00000128989	ARPP19	ENSMUSG00000007656	Arpp19
ENSG00000172995	ARPP21	ENSMUSG00000032503	Arpp21
ENSG00000120500	ARR3	ENSMUSG00000060890	Arr3
ENSG00000137486	ARRB1	ENSMUSG00000018909	Arrb1
ENSG00000141480	ARRB2	ENSMUSG00000060216	Arrb2
ENSG00000197070	ARRDC1	ENSMUSG00000026972	Arrdc1
ENSG00000105643	ARRDC2	ENSMUSG00000002910	Arrdc2
ENSG00000113369	ARRDC3	ENSMUSG00000074794	Arrdc3
ENSG00000140450	ARRDC4	ENSMUSG00000042659	Arrdc4
ENSG00000205784	ARRDC5	ENSMUSG00000073380	Arrdc5
ENSG00000100299	ARSA	ENSMUSG00000022620	Arsa
ENSG00000113273	ARSB	ENSMUSG00000042082	Arsb
ENSG00000141337	ARSG	ENSMUSG00000020604	Arsg
ENSG00000183876	ARSI	ENSMUSG00000036412	Arsi
ENSG00000180801	ARSJ	ENSMUSG00000046561	Arsj
ENSG00000164291	ARSK	ENSMUSG00000021592	Arsk
ENSG00000129744	ART1	ENSMUSG00000030996	Art1
ENSG00000156219	ART3	ENSMUSG00000034842	Art3
ENSG00000111339	ART4	ENSMUSG00000030217	Art4
ENSG00000167311	ART5	ENSMUSG00000070424	Art5
ENSG00000117407	ARTN	ENSMUSG00000028539	Artn
ENSG00000173409	ARV1	ENSMUSG00000031982	Arv1
ENSG00000099889	ARVCF	ENSMUSG00000000325	Arvcf
ENSG00000004848	ARX	ENSMUSG00000035277	Arx
ENSG00000214435	AS3MT	ENSMUSG00000003559	As3mt
ENSG00000104763	ASAH1	ENSMUSG00000031591	Asah1
ENSG00000188611	ASAH2	ENSMUSG00000024887	Asah2
ENSG00000153317	ASAP1	ENSMUSG00000022377	Asap1
ENSG00000151693	ASAP2	ENSMUSG00000052632	Asap2
ENSG00000088280	ASAP3	ENSMUSG00000036995	Asap3
ENSG00000065802	ASB1	ENSMUSG00000026311	Asb1
ENSG00000146926	ASB10	ENSMUSG00000038204	Asb10
ENSG00000165192	ASB11	ENSMUSG00000031382	Asb11
ENSG00000198881	ASB12	ENSMUSG00000031204	Asb12
ENSG00000196372	ASB13	ENSMUSG00000033781	Asb13
ENSG00000239388	ASB14	ENSMUSG00000021898	Asb14
ENSG00000146809	ASB15	ENSMUSG00000029685	Asb15
ENSG00000161664	ASB16	ENSMUSG00000034768	Asb16
ENSG00000154007	ASB17	ENSMUSG00000038997	Asb17
ENSG00000182177	ASB18	ENSMUSG00000067081	Asb18
ENSG00000100628	ASB2	ENSMUSG00000021200	Asb2
ENSG00000115239	ASB3	ENSMUSG00000020305	Asb3
ENSG00000005981	ASB4	ENSMUSG00000042607	Asb4
ENSG00000164122	ASB5	ENSMUSG00000031519	Asb5
ENSG00000148331	ASB6	ENSMUSG00000039483	Asb6
ENSG00000183475	ASB7	ENSMUSG00000030509	Asb7
ENSG00000177981	ASB8	ENSMUSG00000048175	Asb8
ENSG00000102048	ASB9	ENSMUSG00000031384	Asb9
ENSG00000138303	ASCC1	ENSMUSG00000044475	Ascc1
ENSG00000100325	ASCC2	ENSMUSG00000020412	Ascc2
ENSG00000112249	ASCC3	ENSMUSG00000038774	Ascc3
ENSG00000139352	ASCL1	ENSMUSG00000020052	Ascl1
ENSG00000183734	ASCL2	ENSMUSG00000009248	Ascl2
ENSG00000176009	ASCL3	ENSMUSG00000035951	Ascl3
ENSG00000187855	ASCL4	ENSMUSG00000085111	Ascl4
ENSG00000232237	ASCL5	ENSMUSG00000097918	Ascl5
ENSG00000111875	ASF1A	ENSMUSG00000019857	Asf1a
ENSG00000105011	ASF1B	ENSMUSG00000005470	Asf1b
ENSG00000141505	ASGR1	ENSMUSG00000020884	Asgr1
ENSG00000161944	ASGR2	ENSMUSG00000040963	Asgr2
ENSG00000116539	ASH1L	ENSMUSG00000028053	Ash1l
ENSG00000129691	ASH2L	ENSMUSG00000031575	Ash2l
ENSG00000110881	ASIC1	ENSMUSG00000023017	Asic1
ENSG00000108684	ASIC2	ENSMUSG00000020704	Asic2
ENSG00000213199	ASIC3	ENSMUSG00000038276	Asic3
ENSG00000072182	ASIC4	ENSMUSG00000033007	Asic4
ENSG00000256394	ASIC5	ENSMUSG00000028008	Asic5
ENSG00000126522	ASL	ENSMUSG00000025533	Asl
ENSG00000196433	ASMT	ENSMUSG00000093806	Asmt
ENSG00000070669	ASNS	ENSMUSG00000029752	Asns
ENSG00000138381	ASNSD1	ENSMUSG00000026095	Asnsd1
ENSG00000108381	ASPA	ENSMUSG00000020774	Aspa
ENSG00000204653	ASPDH	ENSMUSG00000038704	Aspdh
ENSG00000166183	ASPG	ENSMUSG00000037686	Aspg
ENSG00000198363	ASPH	ENSMUSG00000028207	Asph
ENSG00000174939	ASPHD1	ENSMUSG00000046378	Asphd1
ENSG00000128203	ASPHD2	ENSMUSG00000029348	Asphd2
ENSG00000066279	ASPM	ENSMUSG00000033952	Aspm
ENSG00000106819	ASPN	ENSMUSG00000021388	Aspn
ENSG00000244617	ASPRV1	ENSMUSG00000033508	Asprv1
ENSG00000169696	ASPSCR1	ENSMUSG00000025142	Aspscr1
ENSG00000162174	ASRGL1	ENSMUSG00000024654	Asrgl1
ENSG00000130707	ASS1	ENSMUSG00000076441	Ass1
ENSG00000034533	ASTE1	ENSMUSG00000032567	Aste1
ENSG00000188886	ASTL	ENSMUSG00000050468	Astl
ENSG00000152092	ASTN1	ENSMUSG00000026587	Astn1
ENSG00000148219	ASTN2	ENSMUSG00000028373	Astn2
ENSG00000171456	ASXL1	ENSMUSG00000042548	Asxl1
ENSG00000143970	ASXL2	ENSMUSG00000037486	Asxl2
ENSG00000141431	ASXL3	ENSMUSG00000045215	Asxl3
ENSG00000154438	ASZ1	ENSMUSG00000010796	Asz1
ENSG00000138138	ATAD1	ENSMUSG00000013662	Atad1
ENSG00000156802	ATAD2	ENSMUSG00000022360	Atad2
ENSG00000119778	ATAD2B	ENSMUSG00000052812	Atad2b
ENSG00000197785	ATAD3A	ENSMUSG00000029036	Atad3a
ENSG00000176208	ATAD5	ENSMUSG00000017550	Atad5
ENSG00000137343	ATAT1	ENSMUSG00000024426	Atat1
ENSG00000167654	ATCAY	ENSMUSG00000034958	Atcay
ENSG00000107669	ATE1	ENSMUSG00000030850	Ate1
ENSG00000123268	ATF1	ENSMUSG00000023027	Atf1
ENSG00000115966	ATF2	ENSMUSG00000027104	Atf2
ENSG00000162772	ATF3	ENSMUSG00000026628	Atf3
ENSG00000128272	ATF4	ENSMUSG00000042406	Atf4
ENSG00000169136	ATF5	ENSMUSG00000038539	Atf5
ENSG00000118217	ATF6	ENSMUSG00000026663	Atf6
ENSG00000213676	ATF6B	ENSMUSG00000015461	Atf6b
ENSG00000170653	ATF7	ENSMUSG00000099083	Atf7
ENSG00000171681	ATF7IP	ENSMUSG00000030213	Atf7ip
ENSG00000166669	ATF7IP2	ENSMUSG00000039200	Atf7ip2
ENSG00000152348	ATG10	ENSMUSG00000021619	Atg10
ENSG00000123395	ATG101	ENSMUSG00000037204	Atg101
ENSG00000145782	ATG12	ENSMUSG00000032905	Atg12
ENSG00000175224	ATG13	ENSMUSG00000027244	Atg13
ENSG00000126775	ATG14	ENSMUSG00000037526	Atg14
ENSG00000085978	ATG16L1	ENSMUSG00000026289	Atg16l1
ENSG00000168010	ATG16L2	ENSMUSG00000047767	Atg16l2
ENSG00000110046	ATG2A	ENSMUSG00000024773	Atg2a
ENSG00000066739	ATG2B	ENSMUSG00000041341	Atg2b
ENSG00000144848	ATG3	ENSMUSG00000022663	Atg3
ENSG00000101844	ATG4A	ENSMUSG00000079418	Atg4a
ENSG00000168397	ATG4B	ENSMUSG00000026280	Atg4b
ENSG00000125703	ATG4C	ENSMUSG00000028550	Atg4c
ENSG00000130734	ATG4D	ENSMUSG00000002820	Atg4d
ENSG00000057663	ATG5	ENSMUSG00000038160	Atg5
ENSG00000197548	ATG7	ENSMUSG00000030314	Atg7
ENSG00000198925	ATG9A	ENSMUSG00000033124	Atg9a
ENSG00000181652	ATG9B	ENSMUSG00000038295	Atg9b
ENSG00000138363	ATIC	ENSMUSG00000026192	Atic
ENSG00000198513	ATL1	ENSMUSG00000021066	Atl1
ENSG00000119787	ATL2	ENSMUSG00000059811	Atl2
ENSG00000184743	ATL3	ENSMUSG00000024759	Atl3
ENSG00000149311	ATM	ENSMUSG00000034218	Atm
ENSG00000166454	ATMIN	ENSMUSG00000047388	Atmin
ENSG00000111676	ATN1	ENSMUSG00000004263	Atn1
ENSG00000172238	ATOH1	ENSMUSG00000073043	Atoh1
ENSG00000179774	ATOH7	ENSMUSG00000036816	Atoh7
ENSG00000168874	ATOH8	ENSMUSG00000037621	Atoh8
ENSG00000177556	ATOX1	ENSMUSG00000018585	Atox1
ENSG00000206190	ATP10A	ENSMUSG00000025324	Atp10a
ENSG00000118322	ATP10B	ENSMUSG00000055415	Atp10b
ENSG00000145246	ATP10D	ENSMUSG00000046808	Atp10d
ENSG00000068650	ATP11A	ENSMUSG00000031441	Atp11a
ENSG00000058063	ATP11B	ENSMUSG00000037400	Atp11b
ENSG00000101974	ATP11C	ENSMUSG00000062949	Atp11c
ENSG00000075673	ATP12A	ENSMUSG00000022229	Atp12a
ENSG00000105726	ATP13A1	ENSMUSG00000031862	Atp13a1
ENSG00000159363	ATP13A2	ENSMUSG00000036622	Atp13a2
ENSG00000133657	ATP13A3	ENSMUSG00000022533	Atp13a3
ENSG00000127249	ATP13A4	ENSMUSG00000038094	Atp13a4
ENSG00000187527	ATP13A5	ENSMUSG00000048939	Atp13a5
ENSG00000163399	ATP1A1	ENSMUSG00000033161	Atp1a1
ENSG00000018625	ATP1A2	ENSMUSG00000007097	Atp1a2
ENSG00000105409	ATP1A3	ENSMUSG00000040907	Atp1a3
ENSG00000132681	ATP1A4	ENSMUSG00000007107	Atp1a4
ENSG00000143153	ATP1B1	ENSMUSG00000026576	Atp1b1
ENSG00000129244	ATP1B2	ENSMUSG00000041329	Atp1b2
ENSG00000069849	ATP1B3	ENSMUSG00000032412	Atp1b3
ENSG00000101892	ATP1B4	ENSMUSG00000016327	Atp1b4
ENSG00000166896	ATP23	ENSMUSG00000025436	Atp23
ENSG00000196296	ATP2A1	ENSMUSG00000030730	Atp2a1
ENSG00000174437	ATP2A2	ENSMUSG00000029467	Atp2a2
ENSG00000074370	ATP2A3	ENSMUSG00000020788	Atp2a3
ENSG00000070961	ATP2B1	ENSMUSG00000019943	Atp2b1
ENSG00000157087	ATP2B2	ENSMUSG00000030302	Atp2b2
ENSG00000067842	ATP2B3	ENSMUSG00000031376	Atp2b3
ENSG00000058668	ATP2B4	ENSMUSG00000026463	Atp2b4
ENSG00000017260	ATP2C1	ENSMUSG00000032570	Atp2c1
ENSG00000064270	ATP2C2	ENSMUSG00000034112	Atp2c2
ENSG00000105675	ATP4A	ENSMUSG00000005553	Atp4a
ENSG00000186009	ATP4B	ENSMUSG00000031449	Atp4b
ENSG00000116459	ATP5PB	ENSMUSG00000000563	Atp5pb
ENSG00000071553	ATP6AP1	ENSMUSG00000019087	Atp6ap1
ENSG00000182220	ATP6AP2	ENSMUSG00000031007	Atp6ap2
ENSG00000033627	ATP6V0A1	ENSMUSG00000019302	Atp6v0a1
ENSG00000185344	ATP6V0A2	ENSMUSG00000038023	Atp6v0a2
ENSG00000105929	ATP6V0A4	ENSMUSG00000038600	Atp6v0a4
ENSG00000117410	ATP6V0B	ENSMUSG00000033379	Atp6v0b
ENSG00000185883	ATP6V0C	ENSMUSG00000024121	Atp6v0c
ENSG00000159720	ATP6V0D1	ENSMUSG00000013160	Atp6v0d1
ENSG00000147614	ATP6V0D2	ENSMUSG00000028238	Atp6v0d2
ENSG00000171130	ATP6V0E2	ENSMUSG00000039347	Atp6v0e2
ENSG00000114573	ATP6V1A	ENSMUSG00000052459	Atp6v1a
ENSG00000116039	ATP6V1B1	ENSMUSG00000006269	Atp6v1b1
ENSG00000147416	ATP6V1B2	ENSMUSG00000006273	Atp6v1b2
ENSG00000155097	ATP6V1C1	ENSMUSG00000022295	Atp6v1c1
ENSG00000143882	ATP6V1C2	ENSMUSG00000020566	Atp6v1c2
ENSG00000100554	ATP6V1D	ENSMUSG00000021114	Atp6v1d
ENSG00000131100	ATP6V1E1	ENSMUSG00000019210	Atp6v1e1
ENSG00000250565	ATP6V1E2	ENSMUSG00000053375	Atp6v1e2
ENSG00000128524	ATP6V1F	ENSMUSG00000004285	Atp6v1f
ENSG00000136888	ATP6V1G1	ENSMUSG00000039105	Atp6v1g1
ENSG00000213760	ATP6V1G2	ENSMUSG00000024403	Atp6v1g2
ENSG00000151418	ATP6V1G3	ENSMUSG00000026394	Atp6v1g3
ENSG00000047249	ATP6V1H	ENSMUSG00000033793	Atp6v1h
ENSG00000165240	ATP7A	ENSMUSG00000033792	Atp7a
ENSG00000123191	ATP7B	ENSMUSG00000006567	Atp7b
ENSG00000124406	ATP8A1	ENSMUSG00000037685	Atp8a1
ENSG00000132932	ATP8A2	ENSMUSG00000021983	Atp8a2
ENSG00000081923	ATP8B1	ENSMUSG00000039529	Atp8b1
ENSG00000143515	ATP8B2	ENSMUSG00000060671	Atp8b2
ENSG00000130270	ATP8B3	ENSMUSG00000003341	Atp8b3
ENSG00000104043	ATP8B4	ENSMUSG00000060131	Atp8b4
ENSG00000054793	ATP9A	ENSMUSG00000027546	Atp9a
ENSG00000166377	ATP9B	ENSMUSG00000024566	Atp9b
ENSG00000123472	ATPAF1	ENSMUSG00000028710	Atpaf1
ENSG00000171953	ATPAF2	ENSMUSG00000042709	Atpaf2
ENSG00000150756	ATPSCKMT	ENSMUSG00000039065	Atpsckmt
ENSG00000175054	ATR	ENSMUSG00000032409	Atr
ENSG00000138085	ATRAID	ENSMUSG00000013622	Atraid
ENSG00000164053	ATRIP	ENSMUSG00000025646	Atrip
ENSG00000088812	ATRN	ENSMUSG00000027312	Atrn
ENSG00000107518	ATRNL1	ENSMUSG00000054843	Atrnl1
ENSG00000085224	ATRX	ENSMUSG00000031229	Atrx
ENSG00000124788	ATXN1	ENSMUSG00000046876	Atxn1
ENSG00000130638	ATXN10	ENSMUSG00000016541	Atxn10
ENSG00000224470	ATXN1L	ENSMUSG00000069895	Atxn1l
ENSG00000204842	ATXN2	ENSMUSG00000042605	Atxn2
ENSG00000168488	ATXN2L	ENSMUSG00000032637	Atxn2l
ENSG00000066427	ATXN3	ENSMUSG00000021189	Atxn3
ENSG00000163635	ATXN7	ENSMUSG00000021738	Atxn7
ENSG00000146776	ATXN7L1	ENSMUSG00000020564	Atxn7l1
ENSG00000162650	ATXN7L2	ENSMUSG00000048997	Atxn7l2
ENSG00000087152	ATXN7L3	ENSMUSG00000059995	Atxn7l3
ENSG00000253719	ATXN7L3B	ENSMUSG00000074748	Atxn7l3b
ENSG00000148090	AUH	ENSMUSG00000021460	Auh
ENSG00000127423	AUNIP	ENSMUSG00000078521	Aunip
ENSG00000115307	AUP1	ENSMUSG00000068328	Aup1
ENSG00000087586	AURKA	ENSMUSG00000027496	Aurka
ENSG00000175756	AURKAIP1	ENSMUSG00000065990	Aurkaip1
ENSG00000178999	AURKB	ENSMUSG00000020897	Aurkb
ENSG00000105146	AURKC	ENSMUSG00000070837	Aurkc
ENSG00000158321	AUTS2	ENSMUSG00000029673	Auts2
ENSG00000169857	AVEN	ENSMUSG00000003604	Aven
ENSG00000135407	AVIL	ENSMUSG00000025432	Avil
ENSG00000105778	AVL9	ENSMUSG00000029787	Avl9
ENSG00000101200	AVP	ENSMUSG00000037727	Avp
ENSG00000119986	AVPI1	ENSMUSG00000018821	Avpi1
ENSG00000166148	AVPR1A	ENSMUSG00000020123	Avpr1a
ENSG00000198049	AVPR1B	ENSMUSG00000026432	Avpr1b
ENSG00000126895	AVPR2	ENSMUSG00000031390	Avpr2
ENSG00000204195	AWAT1	ENSMUSG00000015665	Awat1
ENSG00000147160	AWAT2	ENSMUSG00000031220	Awat2
ENSG00000162779	AXDND1	ENSMUSG00000026601	Axdnd1
ENSG00000103126	AXIN1	ENSMUSG00000024182	Axin1
ENSG00000168646	AXIN2	ENSMUSG00000000142	Axin2
ENSG00000167601	AXL	ENSMUSG00000002602	Axl
ENSG00000160862	AZGP1	ENSMUSG00000037053	Azgp1
ENSG00000163512	AZI2	ENSMUSG00000039285	Azi2
ENSG00000155096	AZIN1	ENSMUSG00000037458	Azin1
ENSG00000142920	AZIN2	ENSMUSG00000028789	Azin2
ENSG00000166710	B2M	ENSMUSG00000060802	B2m
ENSG00000169255	B3GALNT1	ENSMUSG00000043300	B3galnt1
ENSG00000162885	B3GALNT2	ENSMUSG00000039242	B3galnt2
ENSG00000172318	B3GALT1	ENSMUSG00000034780	B3galt1
ENSG00000162630	B3GALT2	ENSMUSG00000033849	B3galt2
ENSG00000235863	B3GALT4	ENSMUSG00000067370	B3galt4
ENSG00000183778	B3GALT5	ENSMUSG00000074892	B3galt5
ENSG00000176022	B3GALT6	ENSMUSG00000050796	B3galt6
ENSG00000109956	B3GAT1	ENSMUSG00000045994	B3gat1
ENSG00000112309	B3GAT2	ENSMUSG00000026156	B3gat2
ENSG00000149541	B3GAT3	ENSMUSG00000071649	B3gat3
ENSG00000187676	B3GLCT	ENSMUSG00000051950	B3glct
ENSG00000170340	B3GNT2	ENSMUSG00000051650	B3gnt2
ENSG00000179913	B3GNT3	ENSMUSG00000031803	B3gnt3
ENSG00000176383	B3GNT4	ENSMUSG00000029431	B3gnt4
ENSG00000176597	B3GNT5	ENSMUSG00000022686	B3gnt5
ENSG00000198488	B3GNT6	ENSMUSG00000074004	B3gnt6
ENSG00000156966	B3GNT7	ENSMUSG00000079445	B3gnt7
ENSG00000177191	B3GNT8	ENSMUSG00000059479	B3gnt8
ENSG00000237172	B3GNT9	ENSMUSG00000069920	B3gnt9
ENSG00000175711	B3GNTL1	ENSMUSG00000046605	B3gntl1
ENSG00000135454	B4GALNT1	ENSMUSG00000006731	B4galnt1
ENSG00000167080	B4GALNT2	ENSMUSG00000013418	B4galnt2
ENSG00000139044	B4GALNT3	ENSMUSG00000041372	B4galnt3
ENSG00000182272	B4GALNT4	ENSMUSG00000055629	B4galnt4
ENSG00000086062	B4GALT1	ENSMUSG00000028413	B4galt1
ENSG00000117411	B4GALT2	ENSMUSG00000028541	B4galt2
ENSG00000158850	B4GALT3	ENSMUSG00000052423	B4galt3
ENSG00000121578	B4GALT4	ENSMUSG00000022793	B4galt4
ENSG00000158470	B4GALT5	ENSMUSG00000017929	B4galt5
ENSG00000118276	B4GALT6	ENSMUSG00000056124	B4galt6
ENSG00000027847	B4GALT7	ENSMUSG00000021504	B4galt7
ENSG00000174684	B4GAT1	ENSMUSG00000047379	B4gat1
ENSG00000108641	B9D1	ENSMUSG00000001039	B9d1
ENSG00000123810	B9D2	ENSMUSG00000063439	B9d2
ENSG00000164929	BAALC	ENSMUSG00000022296	Baalc
ENSG00000136881	BAAT	ENSMUSG00000039653	Baat
ENSG00000105393	BABAM1	ENSMUSG00000031820	Babam1
ENSG00000158019	BABAM2	ENSMUSG00000052139	Babam2
ENSG00000186318	BACE1	ENSMUSG00000032086	Bace1
ENSG00000182240	BACE2	ENSMUSG00000040605	Bace2
ENSG00000156273	BACH1	ENSMUSG00000025612	Bach1
ENSG00000112182	BACH2	ENSMUSG00000040270	Bach2
ENSG00000002330	BAD	ENSMUSG00000024959	Bad
ENSG00000107262	BAG1	ENSMUSG00000028416	Bag1
ENSG00000112208	BAG2	ENSMUSG00000042215	Bag2
ENSG00000151929	BAG3	ENSMUSG00000030847	Bag3
ENSG00000156735	BAG4	ENSMUSG00000037316	Bag4
ENSG00000166170	BAG5	ENSMUSG00000049792	Bag5
ENSG00000204463	BAG6	ENSMUSG00000024392	Bag6
ENSG00000266074	BAHCC1	ENSMUSG00000039741	Bahcc1
ENSG00000140320	BAHD1	ENSMUSG00000040007	Bahd1
ENSG00000175866	BAIAP2	ENSMUSG00000025372	Baiap2
ENSG00000006453	BAIAP2L1	ENSMUSG00000038859	Baiap2l1
ENSG00000128298	BAIAP2L2	ENSMUSG00000018126	Baiap2l2
ENSG00000007516	BAIAP3	ENSMUSG00000047507	Baiap3
ENSG00000030110	BAK1	ENSMUSG00000057789	Bak1
ENSG00000095739	BAMBI	ENSMUSG00000024232	Bambi
ENSG00000175334	BANF1	ENSMUSG00000024844	Banf1
ENSG00000125888	BANF2	ENSMUSG00000037307	Banf2
ENSG00000153064	BANK1	ENSMUSG00000037922	Bank1
ENSG00000172530	BANP	ENSMUSG00000025316	Banp
ENSG00000163930	BAP1	ENSMUSG00000021901	Bap1
ENSG00000138376	BARD1	ENSMUSG00000026196	Bard1
ENSG00000125492	BARHL1	ENSMUSG00000026805	Barhl1
ENSG00000143032	BARHL2	ENSMUSG00000034384	Barhl2
ENSG00000131668	BARX1	ENSMUSG00000021381	Barx1
ENSG00000043039	BARX2	ENSMUSG00000032033	Barx2
ENSG00000176788	BASP1	ENSMUSG00000045763	Basp1
ENSG00000156127	BATF	ENSMUSG00000034266	Batf
ENSG00000168062	BATF2	ENSMUSG00000039699	Batf2
ENSG00000123685	BATF3	ENSMUSG00000026630	Batf3
ENSG00000087088	BAX	ENSMUSG00000003873	Bax
ENSG00000198604	BAZ1A	ENSMUSG00000035021	Baz1a
ENSG00000009954	BAZ1B	ENSMUSG00000002748	Baz1b
ENSG00000076108	BAZ2A	ENSMUSG00000040054	Baz2a
ENSG00000123636	BAZ2B	ENSMUSG00000026987	Baz2b
ENSG00000226266	BAZ2B
ENSG00000105327	BBC3	ENSMUSG00000002083	Bbc3
ENSG00000214413	BBIP1	ENSMUSG00000084957	Bbip1
ENSG00000119636	BBOF1	ENSMUSG00000057265	Bbof1
ENSG00000129151	BBOX1	ENSMUSG00000041660	Bbox1
ENSG00000174483	BBS1	ENSMUSG00000006464	Bbs1
ENSG00000179941	BBS10	ENSMUSG00000035759	Bbs10
ENSG00000181004	BBS12	ENSMUSG00000051444	Bbs12
ENSG00000125124	BBS2	ENSMUSG00000031755	Bbs2
ENSG00000140463	BBS4	ENSMUSG00000025235	Bbs4
ENSG00000163093	BBS5	ENSMUSG00000063145	Bbs5
ENSG00000138686	BBS7	ENSMUSG00000037325	Bbs7
ENSG00000122507	BBS9	ENSMUSG00000035919	Bbs9
ENSG00000114439	BBX	ENSMUSG00000022641	Bbx
ENSG00000187244	BCAM	ENSMUSG00000002980	Bcam
ENSG00000132692	BCAN	ENSMUSG00000004892	Bcan
ENSG00000075790	BCAP29	ENSMUSG00000020650	Bcap29
ENSG00000185825	BCAP31	ENSMUSG00000002015	Bcap31
ENSG00000050820	BCAR1	ENSMUSG00000031955	Bcar1
ENSG00000137936	BCAR3	ENSMUSG00000028121	Bcar3
ENSG00000064787	BCAS1	ENSMUSG00000013523	Bcas1
ENSG00000116752	BCAS2	ENSMUSG00000005687	Bcas2
ENSG00000141376	BCAS3	ENSMUSG00000059439	Bcas3
ENSG00000060982	BCAT1	ENSMUSG00000030268	Bcat1
ENSG00000105552	BCAT2	ENSMUSG00000030826	Bcat2
ENSG00000107949	BCCIP	ENSMUSG00000030983	Bccip
ENSG00000186666	BCDIN3D	ENSMUSG00000037525	Bcdin3d
ENSG00000114200	BCHE	ENSMUSG00000027792	Bche
ENSG00000248098	BCKDHA	ENSMUSG00000060376	Bckdha
ENSG00000083123	BCKDHB	ENSMUSG00000032263	Bckdhb
ENSG00000103507	BCKDK	ENSMUSG00000030802	Bckdk
ENSG00000142867	BCL10	ENSMUSG00000028191	Bcl10
ENSG00000119866	BCL11A	ENSMUSG00000000861	Bcl11a
ENSG00000127152	BCL11B	ENSMUSG00000048251	Bcl11b
ENSG00000171791	BCL2	ENSMUSG00000057329	Bcl2
ENSG00000171552	BCL2L1	ENSMUSG00000007659	Bcl2l1
ENSG00000137875	BCL2L10	ENSMUSG00000032191	Bcl2l10
ENSG00000153094	BCL2L11	ENSMUSG00000027381	Bcl2l11
ENSG00000126453	BCL2L12	ENSMUSG00000003190	Bcl2l12
ENSG00000099968	BCL2L13	ENSMUSG00000009112	Bcl2l13
ENSG00000121380	BCL2L14	ENSMUSG00000030200	Bcl2l14
ENSG00000188761	BCL2L15	ENSMUSG00000044165	Bcl2l15
ENSG00000129473	BCL2L2	ENSMUSG00000089682	Bcl2l2
ENSG00000069399	BCL3	ENSMUSG00000053175	Bcl3
ENSG00000113916	BCL6	ENSMUSG00000022508	Bcl6
ENSG00000161940	BCL6B	ENSMUSG00000000317	Bcl6b
ENSG00000110987	BCL7A	ENSMUSG00000029438	Bcl7a
ENSG00000106635	BCL7B	ENSMUSG00000029681	Bcl7b
ENSG00000099385	BCL7C	ENSMUSG00000030814	Bcl7c
ENSG00000116128	BCL9	ENSMUSG00000038256	Bcl9
ENSG00000186174	BCL9L	ENSMUSG00000063382	Bcl9l
ENSG00000029363	BCLAF1	ENSMUSG00000037608	Bclaf1
ENSG00000173681	BCLAF3	ENSMUSG00000044150	Bclaf3
ENSG00000135697	BCO1	ENSMUSG00000031845	Bco1
ENSG00000197580	BCO2	ENSMUSG00000032066	Bco2
ENSG00000183337	BCOR	ENSMUSG00000040363	Bcor
ENSG00000085185	BCORL1	ENSMUSG00000036959	Bcorl1
ENSG00000186716	BCR	ENSMUSG00000009681	Bcr
ENSG00000074582	BCS1L	ENSMUSG00000026172	Bcs1l
ENSG00000161267	BDH1	ENSMUSG00000046598	Bdh1
ENSG00000164039	BDH2	ENSMUSG00000028167	Bdh2
ENSG00000100739	BDKRB1	ENSMUSG00000041347	Bdkrb1
ENSG00000168398	BDKRB2	ENSMUSG00000021070	Bdkrb2
ENSG00000176697	BDNF	ENSMUSG00000048482	Bdnf
ENSG00000145734	BDP1	ENSMUSG00000049658	Bdp1
ENSG00000166546	BEAN1	ENSMUSG00000031872	Bean1
ENSG00000126581	BECN1	ENSMUSG00000035086	Becn1
ENSG00000183092	BEGAIN	ENSMUSG00000040867	Begain
ENSG00000178409	BEND3	ENSMUSG00000038214	Bend3
ENSG00000188848	BEND4	ENSMUSG00000092060	Bend4
ENSG00000162373	BEND5	ENSMUSG00000028545	Bend5
ENSG00000151917	BEND6	ENSMUSG00000042182	Bend6
ENSG00000165626	BEND7	ENSMUSG00000048186	Bend7
ENSG00000167995	BEST1	ENSMUSG00000037418	Best1
ENSG00000039987	BEST2	ENSMUSG00000052819	Best2
ENSG00000127325	BEST3	ENSMUSG00000020169	Best3
ENSG00000105829	BET1	ENSMUSG00000032757	Bet1
ENSG00000177951	BET1L	ENSMUSG00000025484	Bet1l
ENSG00000133169	BEX1	ENSMUSG00000050071	Bex1
ENSG00000133134	BEX2	ENSMUSG00000042750	Bex2
ENSG00000166681	BEX3	ENSMUSG00000046432	Bex3
ENSG00000102409	BEX4	ENSMUSG00000047844	Bex4
ENSG00000103429	BFAR	ENSMUSG00000022684	Bfar
ENSG00000125864	BFSP1	ENSMUSG00000027420	Bfsp1
ENSG00000170819	BFSP2	ENSMUSG00000032556	Bfsp2
ENSG00000242252	BGLAP	ENSMUSG00000074483	Bglap
ENSG00000182492	BGN	ENSMUSG00000031375	Bgn
ENSG00000180535	BHLHA15	ENSMUSG00000052271	Bhlha15
ENSG00000205899	BHLHA9	ENSMUSG00000044243	Bhlha9
ENSG00000180828	BHLHE22	ENSMUSG00000025128	Bhlhe22
ENSG00000125533	BHLHE23	ENSMUSG00000045493	Bhlhe23
ENSG00000134107	BHLHE40	ENSMUSG00000030103	Bhlhe40
ENSG00000123095	BHLHE41	ENSMUSG00000030256	Bhlhe41
ENSG00000145692	BHMT	ENSMUSG00000074768	Bhmt
ENSG00000132840	BHMT2	ENSMUSG00000042118	Bhmt2
ENSG00000122870	BICC1	ENSMUSG00000014329	Bicc1
ENSG00000151746	BICD1	ENSMUSG00000003452	Bicd1
ENSG00000185963	BICD2	ENSMUSG00000037933	Bicd2
ENSG00000135127	BICDL1	ENSMUSG00000041609	Bicdl1
ENSG00000162069	BICDL2	ENSMUSG00000043782	Bicdl2
ENSG00000063169	BICRA	ENSMUSG00000070808	Bicra
ENSG00000112624	BICRAL	ENSMUSG00000036568	Bicral
ENSG00000015475	BID	ENSMUSG00000004446	Bid
ENSG00000100290	BIK	ENSMUSG00000016758	Bik
ENSG00000136717	BIN1	ENSMUSG00000024381	Bin1
ENSG00000110934	BIN2	ENSMUSG00000098112	Bin2
ENSG00000147439	BIN3	ENSMUSG00000022089	Bin3
ENSG00000110330	BIRC2	ENSMUSG00000057367	Birc2
ENSG00000023445	BIRC3	ENSMUSG00000032000	Birc3
ENSG00000089685	BIRC5	ENSMUSG00000017716	Birc5
ENSG00000115760	BIRC6	ENSMUSG00000024073	Birc6
ENSG00000101197	BIRC7	ENSMUSG00000038840	Birc7
ENSG00000134897	BIVM	ENSMUSG00000041684	Bivm
ENSG00000166619	BLCAP	ENSMUSG00000067787	Blcap
ENSG00000136573	BLK	ENSMUSG00000014453	Blk
ENSG00000197299	BLM	ENSMUSG00000030528	Blm
ENSG00000108578	BLMH	ENSMUSG00000020840	Blmh
ENSG00000095585	BLNK	ENSMUSG00000061132	Blnk
ENSG00000135441	BLOC1S1	ENSMUSG00000090247	Bloc1s1
ENSG00000196072	BLOC1S2	ENSMUSG00000057506	Bloc1s2
ENSG00000189114	BLOC1S3	ENSMUSG00000057667	Bloc1s3
ENSG00000186222	BLOC1S4	ENSMUSG00000060708	Bloc1s4
ENSG00000188428	BLOC1S5	ENSMUSG00000038982	Bloc1s5
ENSG00000104164	BLOC1S6	ENSMUSG00000005804	Bloc1s6
ENSG00000106605	BLVRA	ENSMUSG00000001999	Blvra
ENSG00000090013	BLVRB	ENSMUSG00000040466	Blvrb
ENSG00000117475	BLZF1	ENSMUSG00000026577	Blzf1
ENSG00000166780	BMERB1	ENSMUSG00000044117	Bmerb1
ENSG00000104081	BMF	ENSMUSG00000040093	Bmf
ENSG00000168283	BMI1	ENSMUSG00000026739	Bmi1
ENSG00000168487	BMP1	ENSMUSG00000022098	Bmp1
ENSG00000163217	BMP10	ENSMUSG00000030046	Bmp10
ENSG00000130385	BMP15	ENSMUSG00000023279	Bmp15
ENSG00000125845	BMP2	ENSMUSG00000027358	Bmp2
ENSG00000138756	BMP2K	ENSMUSG00000034663	Bmp2k
ENSG00000152785	BMP3	ENSMUSG00000029335	Bmp3
ENSG00000125378	BMP4	ENSMUSG00000021835	Bmp4
ENSG00000112175	BMP5	ENSMUSG00000032179	Bmp5
ENSG00000153162	BMP6	ENSMUSG00000039004	Bmp6
ENSG00000101144	BMP7	ENSMUSG00000008999	Bmp7
ENSG00000183682	BMP8A	ENSMUSG00000032726	Bmp8a
ENSG00000116985	BMP8B	ENSMUSG00000002384	Bmp8b
ENSG00000164619	BMPER	ENSMUSG00000031963	Bmper
ENSG00000107779	BMPR1A	ENSMUSG00000021796	Bmpr1a
ENSG00000138696	BMPR1B	ENSMUSG00000052430	Bmpr1b
ENSG00000204217	BMPR2	ENSMUSG00000067336	Bmpr2
ENSG00000165733	BMS1	ENSMUSG00000030138	Bms1
ENSG00000164603	BMT2	ENSMUSG00000042742	Bmt2
ENSG00000102010	BMX	ENSMUSG00000031377	Bmx
ENSG00000169594	BNC1	ENSMUSG00000025105	Bnc1
ENSG00000173068	BNC2	ENSMUSG00000028487	Bnc2
ENSG00000113734	BNIP1	ENSMUSG00000024191	Bnip1
ENSG00000140299	BNIP2	ENSMUSG00000011958	Bnip2
ENSG00000176171	BNIP3	ENSMUSG00000078566	Bnip3
ENSG00000104765	BNIP3L	ENSMUSG00000022051	Bnip3l
ENSG00000189325	BNIP5	ENSMUSG00000048905	Bnip5
ENSG00000163141	BNIPL	ENSMUSG00000028115	Bnipl
ENSG00000144857	BOC	ENSMUSG00000022687	Boc
ENSG00000145919	BOD1	ENSMUSG00000044502	Bod1
ENSG00000176720	BOK	ENSMUSG00000026278	Bok
ENSG00000178096	BOLA1	ENSMUSG00000015943	Bola1
ENSG00000169627	BOLA2	ENSMUSG00000047721	Bola2
ENSG00000183336	BOLA2
ENSG00000163170	BOLA3	ENSMUSG00000045160	Bola3
ENSG00000152430	BOLL	ENSMUSG00000025977	Boll
ENSG00000261236	BOP1	ENSMUSG00000022557	Bop1
ENSG00000136122	BORA	ENSMUSG00000022070	Bora
ENSG00000165714	BORCS5	ENSMUSG00000042992	Borcs5
ENSG00000196544	BORCS6	ENSMUSG00000045176	Borcs6
ENSG00000166275	BORCS7	ENSMUSG00000062376	Borcs7
ENSG00000254901	BORCS8	ENSMUSG00000002345	Borcs8
ENSG00000172331	BPGM	ENSMUSG00000038871	Bpgm
ENSG00000137274	BPHL	ENSMUSG00000038286	Bphl
ENSG00000101425	BPI	ENSMUSG00000052922	Bpi
ENSG00000198183	BPIFA1	ENSMUSG00000027483	Bpifa1
ENSG00000131050	BPIFA2	ENSMUSG00000042459	Bpifa2
ENSG00000131059	BPIFA3	ENSMUSG00000027482	Bpifa3
ENSG00000125999	BPIFB1	ENSMUSG00000027485	Bpifb1
ENSG00000078898	BPIFB2	ENSMUSG00000027481	Bpifb2
ENSG00000186190	BPIFB3	ENSMUSG00000068008	Bpifb3
ENSG00000186191	BPIFB4	ENSMUSG00000074665	Bpifb4
ENSG00000167104	BPIFB6	ENSMUSG00000068009	Bpifb6
ENSG00000184459	BPIFC	ENSMUSG00000050108	Bpifc
ENSG00000162813	BPNT1	ENSMUSG00000026617	Bpnt1
ENSG00000171634	BPTF	ENSMUSG00000040481	Bptf
ENSG00000157764	BRAF	ENSMUSG00000002413	Braf
ENSG00000089234	BRAP	ENSMUSG00000029458	Brap
ENSG00000106009	BRAT1	ENSMUSG00000000148	Brat1
ENSG00000012048	BRCA1	ENSMUSG00000017146	Brca1
ENSG00000139618	BRCA2	ENSMUSG00000041147	Brca2
ENSG00000185515	BRCC3	ENSMUSG00000031201	Brcc3
ENSG00000100425	BRD1	ENSMUSG00000022387	Brd1
ENSG00000204256	BRD2	ENSMUSG00000024335	Brd2
ENSG00000169925	BRD3	ENSMUSG00000026918	Brd3
ENSG00000235106	BRD3OS	ENSMUSG00000109946	Brd3os
ENSG00000141867	BRD4	ENSMUSG00000024002	Brd4
ENSG00000166164	BRD7	ENSMUSG00000031660	Brd7
ENSG00000112983	BRD8	ENSMUSG00000003778	Brd8
ENSG00000028310	BRD9	ENSMUSG00000057649	Brd9
ENSG00000137948	BRDT	ENSMUSG00000029279	Brdt
ENSG00000185024	BRF1	ENSMUSG00000011158	Brf1
ENSG00000104221	BRF2	ENSMUSG00000031487	Brf2
ENSG00000164713	BRI3	ENSMUSG00000047843	Bri3
ENSG00000184992	BRI3BP	ENSMUSG00000037905	Bri3bp
ENSG00000182685	BRICD5	ENSMUSG00000045744	Bricd5
ENSG00000078725	BRINP1	ENSMUSG00000028351	Brinp1
ENSG00000198797	BRINP2	ENSMUSG00000004031	Brinp2
ENSG00000162670	BRINP3	ENSMUSG00000035131	Brinp3
ENSG00000136492	BRIP1	ENSMUSG00000034329	Brip1
ENSG00000113460	BRIX1	ENSMUSG00000022247	Brix1
ENSG00000254999	BRK1	ENSMUSG00000033940	Brk1
ENSG00000174744	BRMS1	ENSMUSG00000080268	Brms1
ENSG00000100916	BRMS1L	ENSMUSG00000012076	Brms1l
ENSG00000162819	BROX	ENSMUSG00000046836	Brox
ENSG00000156983	BRPF1	ENSMUSG00000001632	Brpf1
ENSG00000096070	BRPF3	ENSMUSG00000063952	Brpf3
ENSG00000102239	BRS3	ENSMUSG00000031130	Brs3
ENSG00000160469	BRSK1	ENSMUSG00000035390	Brsk1
ENSG00000174672	BRSK2	ENSMUSG00000053046	Brsk2
ENSG00000185658	BRWD1	ENSMUSG00000022914	Brwd1
ENSG00000165288	BRWD3	ENSMUSG00000063663	Brwd3
ENSG00000168000	BSCL2	ENSMUSG00000071657	Bscl2
ENSG00000160058	BSDC1	ENSMUSG00000040859	Bsdc1
ENSG00000172270	BSG	ENSMUSG00000023175	Bsg
ENSG00000164061	BSN	ENSMUSG00000032589	Bsn
ENSG00000162399	BSND	ENSMUSG00000025418	Bsnd
ENSG00000188334	BSPH1	ENSMUSG00000074378	Bsph1
ENSG00000119411	BSPRY	ENSMUSG00000028392	Bspry
ENSG00000109743	BST1	ENSMUSG00000029082	Bst1
ENSG00000130303	BST2	ENSMUSG00000046718	Bst2
ENSG00000188909	BSX	ENSMUSG00000054360	Bsx
ENSG00000095564	BTAF1	ENSMUSG00000040565	Btaf1
ENSG00000064726	BTBD1	ENSMUSG00000025103	Btbd1
ENSG00000148925	BTBD10	ENSMUSG00000038187	Btbd10
ENSG00000138152	BTBD16	ENSMUSG00000040298	Btbd16
ENSG00000204347	BTBD17	ENSMUSG00000000202	Btbd17
ENSG00000233436	BTBD18	ENSMUSG00000086598	Btbd18
ENSG00000222009	BTBD19	ENSMUSG00000073771	Btbd19
ENSG00000133243	BTBD2	ENSMUSG00000003344	Btbd2
ENSG00000132640	BTBD3	ENSMUSG00000062098	Btbd3
ENSG00000184887	BTBD6	ENSMUSG00000002803	Btbd6
ENSG00000011114	BTBD7	ENSMUSG00000041702	Btbd7
ENSG00000189195	BTBD8	ENSMUSG00000111375	Btbd8
ENSG00000183826	BTBD9	ENSMUSG00000062202	Btbd9
ENSG00000174808	BTC	ENSMUSG00000082361	Btc
ENSG00000169814	BTD	ENSMUSG00000021900	Btd
ENSG00000145741	BTF3	ENSMUSG00000021660	Btf3
ENSG00000134717	BTF3L4	ENSMUSG00000028568	Btf3l4
ENSG00000133639	BTG1	ENSMUSG00000036478	Btg1
ENSG00000159388	BTG2	ENSMUSG00000020423	Btg2
ENSG00000154640	BTG3	ENSMUSG00000022863	Btg3
ENSG00000137707	BTG4	ENSMUSG00000032056	Btg4
ENSG00000010671	BTK	ENSMUSG00000031264	Btk
ENSG00000186265	BTLA	ENSMUSG00000052013	Btla
ENSG00000124557	BTN1A1	ENSMUSG00000000706	Btn1a1
ENSG00000124508	BTN2A2	ENSMUSG00000053216	Btn2a2
ENSG00000204290	BTNL2	ENSMUSG00000024340	Btnl2
ENSG00000165810	BTNL9	ENSMUSG00000040283	Btnl9
ENSG00000166167	BTRC	ENSMUSG00000025217	Btrc
ENSG00000169679	BUB1	ENSMUSG00000027379	Bub1
ENSG00000156970	BUB1B	ENSMUSG00000040084	Bub1b
ENSG00000154473	BUB3	ENSMUSG00000066979	Bub3
ENSG00000137656	BUD13	ENSMUSG00000032077	Bud13
ENSG00000071462	BUD23	ENSMUSG00000005378	Bud23
ENSG00000106245	BUD31	ENSMUSG00000038722	Bud31
ENSG00000112276	BVES	ENSMUSG00000071317	Bves
ENSG00000112578	BYSL	ENSMUSG00000023988	Bysl
ENSG00000082153	BZW1	ENSMUSG00000051223	Bzw1
ENSG00000136261	BZW2	ENSMUSG00000020547	Bzw2
ENSG00000197223	C1D	ENSMUSG00000000581	C1d
ENSG00000106392	C1GALT1	ENSMUSG00000042460	C1galt1
ENSG00000171155	C1GALT1C1	ENSMUSG00000048970	C1galt1c1
ENSG00000173372	C1QA	ENSMUSG00000036887	C1qa
ENSG00000173369	C1QB	ENSMUSG00000036905	C1qb
ENSG00000108561	C1QBP	ENSMUSG00000018446	C1qbp
ENSG00000159189	C1QC	ENSMUSG00000036896	C1qc
ENSG00000131094	C1QL1	ENSMUSG00000045532	C1ql1
ENSG00000144119	C1QL2	ENSMUSG00000036907	C1ql2
ENSG00000165985	C1QL3	ENSMUSG00000049630	C1ql3
ENSG00000186897	C1QL4	ENSMUSG00000001076	C1ql4
ENSG00000173918	C1QTNF1	ENSMUSG00000017446	C1qtnf1
ENSG00000184163	C1QTNF12	ENSMUSG00000023571	C1qtnf12
ENSG00000145861	C1QTNF2	ENSMUSG00000046491	C1qtnf2
ENSG00000082196	C1QTNF3	ENSMUSG00000058914	C1qtnf3
ENSG00000172247	C1QTNF4	ENSMUSG00000040794	C1qtnf4
ENSG00000223953	C1QTNF5	ENSMUSG00000079592	C1qtnf5
ENSG00000133466	C1QTNF6	ENSMUSG00000022440	C1qtnf6
ENSG00000163145	C1QTNF7	ENSMUSG00000061535	C1qtnf7
ENSG00000240654	C1QTNF9	ENSMUSG00000071347	C1qtnf9
ENSG00000139178	C1RL	ENSMUSG00000038527	C1rl
ENSG00000166278	C2	ENSMUSG00000024371	C2
ENSG00000157617	C2CD2	ENSMUSG00000045975	C2cd2
ENSG00000172375	C2CD2L	ENSMUSG00000032120	C2cd2l
ENSG00000168014	C2CD3	ENSMUSG00000047248	C2cd3
ENSG00000198535	C2CD4A	ENSMUSG00000047990	C2cd4a
ENSG00000205502	C2CD4B	ENSMUSG00000091956	C2cd4b
ENSG00000183186	C2CD4C	ENSMUSG00000045912	C2cd4c
ENSG00000225556	C2CD4D	ENSMUSG00000091648	C2cd4d
ENSG00000111731	C2CD5	ENSMUSG00000030279	C2cd5
ENSG00000155754	C2CD6	ENSMUSG00000072295	C2cd6
ENSG00000125730	C3	ENSMUSG00000024164	C3
ENSG00000171860	C3AR1	ENSMUSG00000040552	C3ar1
ENSG00000224389	C4B	ENSMUSG00000073418	C4b
ENSG00000197405	C5AR1	ENSMUSG00000049130	C5ar1
ENSG00000134830	C5AR2	ENSMUSG00000074361	C5ar2
ENSG00000039537	C6	ENSMUSG00000022181	C6
ENSG00000112936	C7	ENSMUSG00000079105	C7
ENSG00000157131	C8A	ENSMUSG00000035031	C8a
ENSG00000021852	C8B	ENSMUSG00000029656	C8b
ENSG00000176919	C8G	ENSMUSG00000015083	C8g
ENSG00000113600	C9	ENSMUSG00000022149	C9
ENSG00000120159	CAAP1	ENSMUSG00000028578	Caap1
ENSG00000135932	CAB39	ENSMUSG00000036707	Cab39
ENSG00000102547	CAB39L	ENSMUSG00000021981	Cab39l
ENSG00000183346	CABCOCO1	ENSMUSG00000019945	Cabcoco1
ENSG00000099991	CABIN1	ENSMUSG00000020196	Cabin1
ENSG00000134508	CABLES1	ENSMUSG00000040957	Cables1
ENSG00000149679	CABLES2	ENSMUSG00000038990	Cables2
ENSG00000157782	CABP1	ENSMUSG00000029544	Cabp1
ENSG00000167791	CABP2	ENSMUSG00000024857	Cabp2
ENSG00000175544	CABP4	ENSMUSG00000024842	Cabp4
ENSG00000105507	CABP5	ENSMUSG00000005649	Cabp5
ENSG00000100314	CABP7	ENSMUSG00000009075	Cabp7
ENSG00000145309	CABS1	ENSMUSG00000007907	Cabs1
ENSG00000154040	CABYR	ENSMUSG00000024430	Cabyr
ENSG00000160325	CACFD1	ENSMUSG00000015488	Cacfd1
ENSG00000158966	CACHD1	ENSMUSG00000028532	Cachd1
ENSG00000141837	CACNA1A	ENSMUSG00000034656	Cacna1a
ENSG00000148408	CACNA1B	ENSMUSG00000004113	Cacna1b
ENSG00000151067	CACNA1C	ENSMUSG00000051331	Cacna1c
ENSG00000157388	CACNA1D	ENSMUSG00000015968	Cacna1d
ENSG00000198216	CACNA1E	ENSMUSG00000004110	Cacna1e
ENSG00000102001	CACNA1F	ENSMUSG00000031142	Cacna1f
ENSG00000006283	CACNA1G	ENSMUSG00000020866	Cacna1g
ENSG00000196557	CACNA1H	ENSMUSG00000024112	Cacna1h
ENSG00000100346	CACNA1I	ENSMUSG00000022416	Cacna1i
ENSG00000081248	CACNA1S	ENSMUSG00000026407	Cacna1s
ENSG00000153956	CACNA2D1	ENSMUSG00000040118	Cacna2d1
ENSG00000007402	CACNA2D2	ENSMUSG00000010066	Cacna2d2
ENSG00000157445	CACNA2D3	ENSMUSG00000021991	Cacna2d3
ENSG00000151062	CACNA2D4	ENSMUSG00000041460	Cacna2d4
ENSG00000067191	CACNB1	ENSMUSG00000020882	Cacnb1
ENSG00000165995	CACNB2	ENSMUSG00000057914	Cacnb2
ENSG00000167535	CACNB3	ENSMUSG00000003352	Cacnb3
ENSG00000182389	CACNB4	ENSMUSG00000017412	Cacnb4
ENSG00000108878	CACNG1	ENSMUSG00000020722	Cacng1
ENSG00000166862	CACNG2	ENSMUSG00000019146	Cacng2
ENSG00000006116	CACNG3	ENSMUSG00000066189	Cacng3
ENSG00000075461	CACNG4	ENSMUSG00000020723	Cacng4
ENSG00000075429	CACNG5	ENSMUSG00000040373	Cacng5
ENSG00000130433	CACNG6	ENSMUSG00000078815	Cacng6
ENSG00000105605	CACNG7	ENSMUSG00000069806	Cacng7
ENSG00000142408	CACNG8	ENSMUSG00000053395	Cacng8
ENSG00000105298	CACTIN	ENSMUSG00000034889	Cactin
ENSG00000151893	CACUL1	ENSMUSG00000033417	Cacul1
ENSG00000116161	CACYBP	ENSMUSG00000014226	Cacybp
ENSG00000084774	CAD	ENSMUSG00000013629	Cad
ENSG00000182985	CADM1	ENSMUSG00000032076	Cadm1
ENSG00000175161	CADM2	ENSMUSG00000064115	Cadm2
ENSG00000162706	CADM3	ENSMUSG00000005338	Cadm3
ENSG00000105767	CADM4	ENSMUSG00000054793	Cadm4
ENSG00000163618	CADPS	ENSMUSG00000054423	Cadps
ENSG00000081803	CADPS2	ENSMUSG00000017978	Cadps2
ENSG00000164304	CAGE1	ENSMUSG00000044566	Cage1
ENSG00000104327	CALB1	ENSMUSG00000028222	Calb1
ENSG00000172137	CALB2	ENSMUSG00000003657	Calb2
ENSG00000110680	CALCA	ENSMUSG00000030669	Calca
ENSG00000175868	CALCB	ENSMUSG00000030666	Calcb
ENSG00000012822	CALCOCO1	ENSMUSG00000023055	Calcoco1
ENSG00000136436	CALCOCO2	ENSMUSG00000006056	Calcoco2
ENSG00000004948	CALCR	ENSMUSG00000023964	Calcr
ENSG00000064989	CALCRL	ENSMUSG00000059588	Calcrl
ENSG00000122786	CALD1	ENSMUSG00000029761	Cald1
ENSG00000185933	CALHM1	ENSMUSG00000079258	Calhm1
ENSG00000138172	CALHM2	ENSMUSG00000033033	Calhm2
ENSG00000183128	CALHM3	ENSMUSG00000094219	Calhm3
ENSG00000164451	CALHM4	ENSMUSG00000039508	Calhm4
ENSG00000178033	CALHM5	ENSMUSG00000049872	Calhm5
ENSG00000188820	CALHM6	ENSMUSG00000046031	Calhm6
ENSG00000198668	CALM1	ENSMUSG00000001175	Calm1
ENSG00000143933	CALM2	ENSMUSG00000036438	Calm2
ENSG00000160014	CALM3	ENSMUSG00000019370	Calm3
ENSG00000178363	CALML3	ENSMUSG00000063130	Calml3
ENSG00000129007	CALML4	ENSMUSG00000032246	Calml4
ENSG00000183166	CALN1	ENSMUSG00000060371	Caln1
ENSG00000179218	CALR	ENSMUSG00000003814	Calr
ENSG00000269058	CALR3	ENSMUSG00000019732	Calr3
ENSG00000128595	CALU	ENSMUSG00000029767	Calu
ENSG00000130643	CALY	ENSMUSG00000025468	Caly
ENSG00000134072	CAMK1	ENSMUSG00000030272	Camk1
ENSG00000183049	CAMK1D	ENSMUSG00000039145	Camk1d
ENSG00000008118	CAMK1G	ENSMUSG00000016179	Camk1g
ENSG00000070808	CAMK2A	ENSMUSG00000024617	Camk2a
ENSG00000058404	CAMK2B	ENSMUSG00000057897	Camk2b
ENSG00000145349	CAMK2D	ENSMUSG00000053819	Camk2d
ENSG00000148660	CAMK2G	ENSMUSG00000021820	Camk2g
ENSG00000162545	CAMK2N1	ENSMUSG00000046447	Camk2n1
ENSG00000163888	CAMK2N2	ENSMUSG00000051146	Camk2n2
ENSG00000152495	CAMK4	ENSMUSG00000038128	Camk4
ENSG00000004660	CAMKK1	ENSMUSG00000020785	Camkk1
ENSG00000110931	CAMKK2	ENSMUSG00000029471	Camkk2
ENSG00000143919	CAMKMT	ENSMUSG00000071037	Camkmt
ENSG00000164076	CAMKV	ENSMUSG00000032936	Camkv
ENSG00000164047	CAMP	ENSMUSG00000038357	Camp
ENSG00000130559	CAMSAP1	ENSMUSG00000026933	Camsap1
ENSG00000118200	CAMSAP2	ENSMUSG00000041570	Camsap2
ENSG00000076826	CAMSAP3	ENSMUSG00000044433	Camsap3
ENSG00000171735	CAMTA1	ENSMUSG00000014592	Camta1
ENSG00000108509	CAMTA2	ENSMUSG00000040712	Camta2
ENSG00000111530	CAND1	ENSMUSG00000020114	Cand1
ENSG00000144712	CAND2	ENSMUSG00000030319	Cand2
ENSG00000171302	CANT1	ENSMUSG00000025575	Cant1
ENSG00000127022	CANX	ENSMUSG00000020368	Canx
ENSG00000131236	CAP1	ENSMUSG00000028656	Cap1
ENSG00000112186	CAP2	ENSMUSG00000021373	Cap2
ENSG00000042493	CAPG	ENSMUSG00000056737	Capg
ENSG00000014216	CAPN1	ENSMUSG00000024942	Capn1
ENSG00000142330	CAPN10	ENSMUSG00000026270	Capn10
ENSG00000137225	CAPN11	ENSMUSG00000058626	Capn11
ENSG00000182472	CAPN12	ENSMUSG00000054083	Capn12
ENSG00000162949	CAPN13	ENSMUSG00000043705	Capn13
ENSG00000103326	CAPN15	ENSMUSG00000037326	Capn15
ENSG00000162909	CAPN2	ENSMUSG00000026509	Capn2
ENSG00000092529	CAPN3	ENSMUSG00000079110	Capn3
ENSG00000149260	CAPN5	ENSMUSG00000035547	Capn5
ENSG00000077274	CAPN6	ENSMUSG00000067276	Capn6
ENSG00000131375	CAPN7	ENSMUSG00000021893	Capn7
ENSG00000203697	CAPN8	ENSMUSG00000038599	Capn8
ENSG00000135773	CAPN9	ENSMUSG00000031981	Capn9
ENSG00000126247	CAPNS1	ENSMUSG00000001794	Capns1
ENSG00000256812	CAPNS2	ENSMUSG00000078144	Capns2
ENSG00000135387	CAPRIN1	ENSMUSG00000027184	Caprin1
ENSG00000110888	CAPRIN2	ENSMUSG00000030309	Caprin2
ENSG00000180881	CAPS2	ENSMUSG00000035694	Caps2
ENSG00000152611	CAPSL	ENSMUSG00000039676	Capsl
ENSG00000116489	CAPZA1	ENSMUSG00000070372	Capza1
ENSG00000198898	CAPZA2	ENSMUSG00000015733	Capza2
ENSG00000177938	CAPZA3	ENSMUSG00000041791	Capza3
ENSG00000077549	CAPZB	ENSMUSG00000028745	Capzb
ENSG00000100065	CARD10	ENSMUSG00000033170	Card10
ENSG00000198286	CARD11	ENSMUSG00000036526	Card11
ENSG00000141527	CARD14	ENSMUSG00000013483	Card14
ENSG00000165233	CARD19	ENSMUSG00000037960	Card19
ENSG00000132357	CARD6	ENSMUSG00000041849	Card6
ENSG00000187796	CARD9	ENSMUSG00000026928	Card9
ENSG00000138380	CARF	ENSMUSG00000026017	Carf
ENSG00000153048	CARHSP1	ENSMUSG00000008393	Carhsp1
ENSG00000142453	CARM1	ENSMUSG00000032185	Carm1
ENSG00000079691	CARMIL1	ENSMUSG00000021338	Carmil1
ENSG00000159753	CARMIL2	ENSMUSG00000050357	Carmil2
ENSG00000186648	CARMIL3	ENSMUSG00000022211	Carmil3
ENSG00000156017	CARNMT1	ENSMUSG00000024726	Carnmt1
ENSG00000172508	CARNS1	ENSMUSG00000075289	Carns1
ENSG00000134905	CARS2	ENSMUSG00000056228	Cars2
ENSG00000164326	CARTPT	ENSMUSG00000021647	Cartpt
ENSG00000108349	CASC3	ENSMUSG00000078676	Casc3
ENSG00000127995	CASD1	ENSMUSG00000015189	Casd1
ENSG00000147044	CASK	ENSMUSG00000031012	Cask
ENSG00000167971	CASKIN1	ENSMUSG00000033597	Caskin1
ENSG00000177303	CASKIN2	ENSMUSG00000034471	Caskin2
ENSG00000137752	CASP1	ENSMUSG00000025888	Casp1
ENSG00000204403	CASP12	ENSMUSG00000025887	Casp12
ENSG00000105141	CASP14	ENSMUSG00000005355	Casp14
ENSG00000106144	CASP2	ENSMUSG00000029863	Casp2
ENSG00000164305	CASP3	ENSMUSG00000031628	Casp3
ENSG00000196954	CASP4	ENSMUSG00000033538	Casp4
ENSG00000138794	CASP6	ENSMUSG00000027997	Casp6
ENSG00000165806	CASP7	ENSMUSG00000025076	Casp7
ENSG00000064012	CASP8	ENSMUSG00000026029	Casp8
ENSG00000118412	CASP8AP2	ENSMUSG00000028282	Casp8ap2
ENSG00000132906	CASP9	ENSMUSG00000028914	Casp9
ENSG00000143318	CASQ1	ENSMUSG00000007122	Casq1
ENSG00000118729	CASQ2	ENSMUSG00000027861	Casq2
ENSG00000036828	CASR	ENSMUSG00000051980	Casr
ENSG00000087589	CASS4	ENSMUSG00000074570	Cass4
ENSG00000153113	CAST	ENSMUSG00000021585	Cast
ENSG00000239282	CASTOR1	ENSMUSG00000020424	Castor1
ENSG00000274070	CASTOR2	ENSMUSG00000015944	Castor2
ENSG00000130940	CASZ1	ENSMUSG00000028977	Casz1
ENSG00000121691	CAT	ENSMUSG00000027187	Cat
ENSG00000158428	CATIP	ENSMUSG00000073650	Catip
ENSG00000175294	CATSPER1	ENSMUSG00000038498	Catsper1
ENSG00000166762	CATSPER2	ENSMUSG00000033486	Catsper2
ENSG00000152705	CATSPER3	ENSMUSG00000021499	Catsper3
ENSG00000188782	CATSPER4	ENSMUSG00000048003	Catsper4
ENSG00000133962	CATSPERB	ENSMUSG00000047014	Catsperb
ENSG00000174898	CATSPERD	ENSMUSG00000040828	Catsperd
ENSG00000219435	CATSPERZ	ENSMUSG00000050623	Catsperz
ENSG00000105974	CAV1	ENSMUSG00000007655	Cav1
ENSG00000105971	CAV2	ENSMUSG00000000058	Cav2
ENSG00000182533	CAV3	ENSMUSG00000062694	Cav3
ENSG00000177469	CAVIN1	ENSMUSG00000004044	Cavin1
ENSG00000168497	CAVIN2	ENSMUSG00000045954	Cavin2
ENSG00000170955	CAVIN3	ENSMUSG00000037060	Cavin3
ENSG00000170681	CAVIN4	ENSMUSG00000028348	Cavin4
ENSG00000099625	CBARP	ENSMUSG00000035640	Cbarp
ENSG00000078699	CBFA2T2	ENSMUSG00000038533	Cbfa2t2
ENSG00000129993	CBFA2T3	ENSMUSG00000006362	Cbfa2t3
ENSG00000067955	CBFB	ENSMUSG00000031885	Cbfb
ENSG00000110395	CBL	ENSMUSG00000034342	Cbl
ENSG00000114423	CBLB	ENSMUSG00000022637	Cblb
ENSG00000142273	CBLC	ENSMUSG00000040525	Cblc
ENSG00000134812	CBLIF	ENSMUSG00000024682	Cblif
ENSG00000105879	CBLL1	ENSMUSG00000020659	Cbll1
ENSG00000102924	CBLN1	ENSMUSG00000031654	Cbln1
ENSG00000141668	CBLN2	ENSMUSG00000024647	Cbln2
ENSG00000139899	CBLN3	ENSMUSG00000040380	Cbln3
ENSG00000054803	CBLN4	ENSMUSG00000067578	Cbln4
ENSG00000159228	CBR1	ENSMUSG00000051483	Cbr1
ENSG00000159231	CBR3	ENSMUSG00000022947	Cbr3
ENSG00000145439	CBR4	ENSMUSG00000031641	Cbr4
ENSG00000160200	CBS	ENSMUSG00000024039	Cbs
ENSG00000108468	CBX1	ENSMUSG00000018666	Cbx1
ENSG00000173894	CBX2	ENSMUSG00000025577	Cbx2
ENSG00000122565	CBX3	ENSMUSG00000029836	Cbx3
ENSG00000141582	CBX4	ENSMUSG00000039989	Cbx4
ENSG00000094916	CBX5	ENSMUSG00000009575	Cbx5
ENSG00000183741	CBX6	ENSMUSG00000089715	Cbx6
ENSG00000100307	CBX7	ENSMUSG00000053411	Cbx7
ENSG00000141570	CBX8	ENSMUSG00000025578	Cbx8
ENSG00000100211	CBY1	ENSMUSG00000022428	Cby1
ENSG00000174015	CBY2	ENSMUSG00000034913	Cby2
ENSG00000204659	CBY3	ENSMUSG00000050087	Cby3
ENSG00000132024	CC2D1A	ENSMUSG00000036686	Cc2d1a
ENSG00000154222	CC2D1B	ENSMUSG00000028582	Cc2d1b
ENSG00000048342	CC2D2A	ENSMUSG00000039765	Cc2d2a
ENSG00000188649	CC2D2B	ENSMUSG00000108929	Cc2d2b
ENSG00000060339	CCAR1	ENSMUSG00000020074	Ccar1
ENSG00000158941	CCAR2	ENSMUSG00000033712	Ccar2
ENSG00000183287	CCBE1	ENSMUSG00000046318	Ccbe1
ENSG00000135736	CCDC102A	ENSMUSG00000063605	Ccdc102a
ENSG00000167131	CCDC103	ENSMUSG00000020930	Ccdc103
ENSG00000173581	CCDC106	ENSMUSG00000035228	Ccdc106
ENSG00000159884	CCDC107	ENSMUSG00000028461	Ccdc107
ENSG00000168491	CCDC110	ENSMUSG00000071104	Ccdc110
ENSG00000164221	CCDC112	ENSMUSG00000071855	Ccdc112
ENSG00000136710	CCDC115	ENSMUSG00000042111	Ccdc115
ENSG00000161180	CCDC116	ENSMUSG00000022768	Ccdc116
ENSG00000159873	CCDC117	ENSMUSG00000020482	Ccdc117
ENSG00000160799	CCDC12	ENSMUSG00000019659	Ccdc12
ENSG00000147144	CCDC120	ENSMUSG00000031150	Ccdc120
ENSG00000176714	CCDC121	ENSMUSG00000050625	Ccdc121
ENSG00000151773	CCDC122	ENSMUSG00000034795	Ccdc122
ENSG00000007080	CCDC124	ENSMUSG00000007721	Ccdc124
ENSG00000183323	CCDC125	ENSMUSG00000048924	Ccdc125
ENSG00000169193	CCDC126	ENSMUSG00000050786	Ccdc126
ENSG00000164366	CCDC127	ENSMUSG00000021578	Ccdc127
ENSG00000244607	CCDC13	ENSMUSG00000079235	Ccdc13
ENSG00000100147	CCDC134	ENSMUSG00000068114	Ccdc134
ENSG00000128596	CCDC136	ENSMUSG00000029769	Ccdc136
ENSG00000185298	CCDC137	ENSMUSG00000049957	Ccdc137
ENSG00000163006	CCDC138	ENSMUSG00000038010	Ccdc138
ENSG00000175455	CCDC14	ENSMUSG00000022833	Ccdc14
ENSG00000163492	CCDC141	ENSMUSG00000044033	Ccdc141
ENSG00000135637	CCDC142	ENSMUSG00000107499	Ccdc142
ENSG00000135205	CCDC146	ENSMUSG00000064280	Ccdc146
ENSG00000153237	CCDC148	ENSMUSG00000036641	Ccdc148
ENSG00000181982	CCDC149	ENSMUSG00000045790	Ccdc149
ENSG00000149548	CCDC15	ENSMUSG00000034303	Ccdc15
ENSG00000144395	CCDC150	ENSMUSG00000025983	Ccdc150
ENSG00000198865	CCDC152	ENSMUSG00000091119	Ccdc152
ENSG00000197599	CCDC154	ENSMUSG00000059562	Ccdc154
ENSG00000187860	CCDC157	ENSMUSG00000051427	Ccdc157
ENSG00000163749	CCDC158	ENSMUSG00000050050	Ccdc158
ENSG00000183401	CCDC159	ENSMUSG00000006241	Ccdc159
ENSG00000203952	CCDC160	ENSMUSG00000073207	Ccdc160
ENSG00000280670	CCDC163	ENSMUSG00000028689	Ccdc163
ENSG00000255181	CCDC166	ENSMUSG00000098176	Ccdc166
ENSG00000198937	CCDC167	ENSMUSG00000024018	Ccdc167
ENSG00000242715	CCDC169	ENSMUSG00000048655	Ccdc169
ENSG00000159588	CCDC17	ENSMUSG00000034035	Ccdc17
ENSG00000120262	CCDC170	ENSMUSG00000019767	Ccdc170
ENSG00000164989	CCDC171	ENSMUSG00000052407	Ccdc171
ENSG00000182645	CCDC172	ENSMUSG00000025090	Ccdc172
ENSG00000154781	CCDC174	ENSMUSG00000034083	Ccdc174
ENSG00000151838	CCDC175	ENSMUSG00000021086	Ccdc175
ENSG00000267909	CCDC177	ENSMUSG00000062961	Ccdc177
ENSG00000166960	CCDC178	ENSMUSG00000024306	Ccdc178
ENSG00000122483	CCDC18	ENSMUSG00000056531	Ccdc18
ENSG00000197816	CCDC180	ENSMUSG00000035539	Ccdc180
ENSG00000117477	CCDC181	ENSMUSG00000026578	Ccdc181
ENSG00000166329	CCDC182	ENSMUSG00000034031	Ccdc182
ENSG00000213213	CCDC183	ENSMUSG00000026940	Ccdc183
ENSG00000177875	CCDC184	ENSMUSG00000029875	Ccdc184
ENSG00000178395	CCDC185	ENSMUSG00000043429	Ccdc185
ENSG00000165813	CCDC186	ENSMUSG00000035173	Ccdc186
ENSG00000260220	CCDC187	ENSMUSG00000048038	Ccdc187
ENSG00000234409	CCDC188	ENSMUSG00000090777	Ccdc188
ENSG00000185860	CCDC190	ENSMUSG00000070532	Ccdc190
ENSG00000163617	CCDC191	ENSMUSG00000022701	Ccdc191
ENSG00000230561	CCDC192	ENSMUSG00000058925	Ccdc192
ENSG00000269720	CCDC194	ENSMUSG00000108900	Ccdc194
ENSG00000100557	CCDC198	ENSMUSG00000021850	ccdc198
ENSG00000283247	CCDC201	ENSMUSG00000087512	Ccdc201
ENSG00000101997	CCDC22	ENSMUSG00000031143	Ccdc22
ENSG00000159214	CCDC24	ENSMUSG00000078588	Ccdc24
ENSG00000147419	CCDC25	ENSMUSG00000022035	Ccdc25
ENSG00000162592	CCDC27	ENSMUSG00000039492	Ccdc27
ENSG00000024862	CCDC28A	ENSMUSG00000059554	Ccdc28a
ENSG00000160050	CCDC28B	ENSMUSG00000028795	Ccdc28b
ENSG00000151468	CCDC3	ENSMUSG00000026676	Ccdc3
ENSG00000186409	CCDC30	ENSMUSG00000028637	Ccdc30
ENSG00000128891	CCDC32	ENSMUSG00000039983	Ccdc32
ENSG00000140481	CCDC33	ENSMUSG00000037716	Ccdc33
ENSG00000109881	CCDC34	ENSMUSG00000027160	Ccdc34
ENSG00000165972	CCDC38	ENSMUSG00000036168	Ccdc38
ENSG00000284862	CCDC39	ENSMUSG00000027676	Ccdc39
ENSG00000141519	CCDC40	ENSMUSG00000039963	Ccdc40
ENSG00000161973	CCDC42	ENSMUSG00000045915	Ccdc42
ENSG00000180329	CCDC43	ENSMUSG00000020925	Ccdc43
ENSG00000108588	CCDC47	ENSMUSG00000078622	Ccdc47
ENSG00000152492	CCDC50	ENSMUSG00000038127	Ccdc50
ENSG00000164051	CCDC51	ENSMUSG00000025645	Ccdc51
ENSG00000138483	CCDC54	ENSMUSG00000050685	Ccdc54
ENSG00000176155	CCDC57	ENSMUSG00000048445	Ccdc57
ENSG00000133773	CCDC59	ENSMUSG00000019897	Ccdc59
ENSG00000108091	CCDC6	ENSMUSG00000048701	Ccdc6
ENSG00000183273	CCDC60	ENSMUSG00000043913	Ccdc60
ENSG00000104983	CCDC61	ENSMUSG00000074358	Ccdc61
ENSG00000130783	CCDC62	ENSMUSG00000061882	Ccdc62
ENSG00000173093	CCDC63	ENSMUSG00000043036	Ccdc63
ENSG00000139537	CCDC65	ENSMUSG00000003354	Ccdc65
ENSG00000180376	CCDC66	ENSMUSG00000046753	Ccdc66
ENSG00000166510	CCDC68	ENSMUSG00000038903	Ccdc68
ENSG00000198624	CCDC69	ENSMUSG00000049588	Ccdc69
ENSG00000123171	CCDC70	ENSMUSG00000017049	Ccdc70
ENSG00000177352	CCDC71	ENSMUSG00000049305	Ccdc71
ENSG00000253276	CCDC71L	ENSMUSG00000090946	Ccdc71l
ENSG00000186714	CCDC73	ENSMUSG00000045106	Ccdc73
ENSG00000163040	CCDC74A	ENSMUSG00000041617	Ccdc74a
ENSG00000120647	CCDC77	ENSMUSG00000030177	Ccdc77
ENSG00000162004	CCDC78	ENSMUSG00000071202	Ccdc78
ENSG00000169515	CCDC8	ENSMUSG00000041117	Ccdc8
ENSG00000091986	CCDC80	ENSMUSG00000022665	Ccdc80
ENSG00000149201	CCDC81	ENSMUSG00000039391	Ccdc81
ENSG00000149231	CCDC82	ENSMUSG00000079084	Ccdc82
ENSG00000150676	CCDC83	ENSMUSG00000030617	Ccdc83
ENSG00000055813	CCDC85A	ENSMUSG00000032878	Ccdc85a
ENSG00000175602	CCDC85B	ENSMUSG00000095098	Ccdc85b
ENSG00000205476	CCDC85C	ENSMUSG00000084883	Ccdc85c
ENSG00000110104	CCDC86	ENSMUSG00000024732	Ccdc86
ENSG00000182791	CCDC87	ENSMUSG00000067872	Ccdc87
ENSG00000115355	CCDC88A	ENSMUSG00000032740	Ccdc88a
ENSG00000168071	CCDC88B	ENSMUSG00000047810	Ccdc88b
ENSG00000015133	CCDC88C	ENSMUSG00000021182	Ccdc88c
ENSG00000179071	CCDC89	ENSMUSG00000044362	Ccdc89
ENSG00000105321	CCDC9	ENSMUSG00000041375	Ccdc9
ENSG00000137500	CCDC90B	ENSMUSG00000030613	Ccdc90b
ENSG00000123106	CCDC91	ENSMUSG00000030301	Ccdc91
ENSG00000119242	CCDC92	ENSMUSG00000037979	Ccdc92
ENSG00000277200	CCDC92B	ENSMUSG00000069814	Ccdc92b
ENSG00000125633	CCDC93	ENSMUSG00000026339	Ccdc93
ENSG00000142039	CCDC97	ENSMUSG00000002608	Ccdc97
ENSG00000188549	CCDC9B	ENSMUSG00000045838	Ccdc9b
ENSG00000197651	CCER1	ENSMUSG00000047025	Ccer1
ENSG00000262484	CCER2	ENSMUSG00000096257	Ccer2
ENSG00000204536	CCHCR1	ENSMUSG00000040312	Cchcr1
ENSG00000185972	CCIN	ENSMUSG00000070999	Ccin
ENSG00000187094	CCK	ENSMUSG00000032532	Cck
ENSG00000163394	CCKAR	ENSMUSG00000029193	Cckar
ENSG00000110148	CCKBR	ENSMUSG00000030898	Cckbr
ENSG00000108702	CCL1	ENSMUSG00000020702	Ccl1
ENSG00000172156	CCL11	ENSMUSG00000020676	Ccl11
ENSG00000102970	CCL17	ENSMUSG00000031780	Ccl17
ENSG00000172724	CCL19	ENSMUSG00000071005	Ccl19
ENSG00000108691	CCL2	ENSMUSG00000035385	Ccl2
ENSG00000115009	CCL20	ENSMUSG00000026166	Ccl20
ENSG00000102962	CCL22	ENSMUSG00000031779	Ccl22
ENSG00000106178	CCL24	ENSMUSG00000004814	Ccl24
ENSG00000131142	CCL25	ENSMUSG00000023235	Ccl25
ENSG00000006606	CCL26	ENSMUSG00000070464	Ccl26
ENSG00000151882	CCL28	ENSMUSG00000074715	Ccl28
ENSG00000277632	CCL3	ENSMUSG00000000982	Ccl3
ENSG00000275302	CCL4	ENSMUSG00000018930	Ccl4
ENSG00000271503	CCL5	ENSMUSG00000035042	Ccl5
ENSG00000108688	CCL7	ENSMUSG00000035373	Ccl7
ENSG00000108700	CCL8	ENSMUSG00000009185	Ccl8
ENSG00000136280	CCM2	ENSMUSG00000000378	Ccm2
ENSG00000101331	CCM2L	ENSMUSG00000027474	Ccm2l
ENSG00000142871	CCN1	ENSMUSG00000028195	Ccn1
ENSG00000118523	CCN2	ENSMUSG00000019997	Ccn2
ENSG00000136999	CCN3	ENSMUSG00000037362	Ccn3
ENSG00000104415	CCN4	ENSMUSG00000005124	Ccn4
ENSG00000064205	CCN5	ENSMUSG00000027656	Ccn5
ENSG00000112761	CCN6	ENSMUSG00000062074	Ccn6
ENSG00000133101	CCNA1	ENSMUSG00000027793	Ccna1
ENSG00000145386	CCNA2	ENSMUSG00000027715	Ccna2
ENSG00000134057	CCNB1	ENSMUSG00000041431	Ccnb1
ENSG00000100814	CCNB1IP1	ENSMUSG00000071470	Ccnb1ip1
ENSG00000157456	CCNB2	ENSMUSG00000032218	Ccnb2
ENSG00000147082	CCNB3	ENSMUSG00000051592	Ccnb3
ENSG00000112237	CCNC	ENSMUSG00000028252	Ccnc
ENSG00000110092	CCND1	ENSMUSG00000070348	Ccnd1
ENSG00000118971	CCND2	ENSMUSG00000000184	Ccnd2
ENSG00000112576	CCND3	ENSMUSG00000034165	Ccnd3
ENSG00000166946	CCNDBP1	ENSMUSG00000023572	Ccndbp1
ENSG00000105173	CCNE1	ENSMUSG00000002068	Ccne1
ENSG00000175305	CCNE2	ENSMUSG00000028212	Ccne2
ENSG00000162063	CCNF	ENSMUSG00000072082	Ccnf
ENSG00000113328	CCNG1	ENSMUSG00000020326	Ccng1
[truncated: 14,072 more rows]
