# Supplementary material for: Inhibition of MAT2A Impairs Skeletal Muscle Repair Function
Source: Biomolecules. 2024 Sep 2;14(9):1098. doi: 10.3390/biom14091098 (PMC11430595; doi:10.3390/biom14091098)
Supplement: Supplementary file 1 [file biomolecules-14-01098-s001.zip › Supplementary Table S2 The expression of differentially expressed genes in muscle tissue of humans.xlsx]

## Sheet: Human_mus_FPKM
Ensembl ID	Gene Symbol	baseMean	log2FoldChange	lfcSE	stat	pvalue	padj	Young FPKM																			Aged FPKM
								GSM4823186	GSM4823187	GSM4823188	GSM4823189	GSM4823190	GSM4823191	GSM4823192	GSM4823193	GSM4823194	GSM4823195	GSM4823196	GSM4823197	GSM4823198	GSM4823199	GSM4823200	GSM4823201	GSM4823202	GSM4823203	GSM4823204	GSM4823205	GSM4823206	GSM4823207	GSM4823208	GSM4823209	GSM4823210	GSM4823211	GSM4823212	GSM4823213	GSM4823214	GSM4823215	GSM4823216	GSM4823217	GSM4823218	GSM4823219	GSM4823220	GSM4823221	GSM4823222	GSM4823223
ENSG00000000971	CFH	273.653	0.316201	0.118935	-2.65859	0.00784679	0.0460525	0.6114	1.51617	0.664754	0.523777	0.740307	0.928097	0.600801	0.703366	0.747043	1.36576	0.773538	0.631719	1.16036	1.49668	0.95802	0.580913	1.13889	0.600852	0.736334	1.34268	0.976475	1.28054	1.44904	1.33353	0.974652	0.937909	1.02952	1.05805	0.994637	0.65327	1.78879	0.670852	0.92272	1.13337	0.907141	1.26062	1.03336	1.08929
ENSG00000004478	FKBP4	511.053	-0.273591	0.0654343	4.18116	2.9e-05	0.000624418	6.12504	4.77418	5.90361	5.39185	4.90529	5.64455	6.99343	4.97958	5.40788	5.03627	5.12267	5.72858	6.2081	4.11161	6.13223	5.70495	6.40039	6.71459	6.95493	6.40248	6.32119	5.33114	4.01724	4.50316	4.1163	5.62365	6.07664	5.57742	4.22238	3.81751	4.86799	5.00675	5.00589	4.76523	4.50697	5.6682	5.3116	4.42339
ENSG00000005020	SKAP2	197.529	1.18054	0.12087	-9.76698	1.56e-22	3.19e-19	1.04159	1.06457	0.975302	0.9923	0.996916	1.20458	1.82917	0.785131	0.912768	1.72948	1.39734	0.775116	1.40678	1.172	1.32956	1.69997	1.90692	1.16698	1.61892	4.76316	3.7263	2.28317	2.98362	3.42622	1.86172	3.31569	2.93511	1.25245	3.23936	2.82995	2.37989	2.49622	0.902562	1.40487	2.85751	3.32238	3.24959	3.86624
ENSG00000005844	ITGAL	16.2288	0.537301	0.193032	-2.78347	0.00537803	0.034773	0.0924241	0.0897807	0.084329	0.0837758	0.112268	0.0727424	0.0747038	0.0230655	0.0583625	0.115525	0.0309977	0.0495611	0.143357	0.0494734	0.0784225	0.0571498	0.0728279	0.0814628	0.0580134	0.0709243	0.0470979	0.075587	0.160375	0.10517	0.105714	0.153253	0.146798	0.0383491	0.139133	0.131458	0.0680763	0.102483	0.0837498	0.0509022	0.117952	0.231246	0.0921878	0.0535045
ENSG00000006016	CRLF1	66.1006	-0.418491	0.114849	3.64383	0.000268607	0.0035947	0.902607	1.45925	0.72092	1.41	1.73639	1.15338	0.955224	1.09273	1.051	0.837975	1.37405	1.071	2.0057	1.23358	1.22911	1.12416	1.9556	1.18004	1.88048	1.00212	1.35051	1.00518	0.908379	1.1929	1.43928	1.08928	1.51293	1.97616	0.800579	0.699264	0.646641	1.15193	1.35238	1.09998	0.849633	1.16137	1.03237	1.32601
ENSG00000006451	RALA	310.942	-0.19623	0.0591975	3.31483	0.000916979	0.00938155	4.33038	4.78389	4.43253	4.5457	3.65922	4.48775	4.05444	5.11741	3.76661	3.95101	4.52789	5.19058	5.44914	6.10177	5.2182	5.00092	6.48478	4.49036	5.67607	4.51217	5.84125	4.86088	4.17451	4.41604	4.64781	4.93745	3.91101	5.76027	3.90835	3.80423	4.16792	5.4607	5.01211	5.5064	3.48111	4.14944	4.82746	4.81264
ENSG00000006625	GGCT	95.4153	-0.319529	0.100199	3.18895	0.00142789	0.0130331	3.7891	3.21003	3.80202	3.01333	3.89657	3.22027	3.34266	3.53267	1.95628	3.76944	3.42079	4.52374	3.43761	4.24785	3.57038	3.30078	3.01605	3.78082	3.85924	3.21856	3.13311	4.20973	3.45514	1.26334	3.70701	2.87779	2.08936	3.32237	2.88098	2.80653	2.82853	2.89912	3.70187	3.30743	2.55468	2.28351	2.07173	3.73236
ENSG00000006695	COX10	906.515	-0.289274	0.0692378	4.17798	2.94e-05	0.000630458	7.05075	5.43994	8.09096	7.04844	8.07461	7.23021	10.1268	8.86533	6.44766	7.87387	7.63346	8.16774	7.89262	7.79212	8.43208	7.46099	7.41047	9.02235	7.70784	6.88621	7.80479	7.32972	6.16604	6.44013	5.49765	8.49498	5.80121	7.5028	6.36762	5.78677	6.31151	6.86152	7.59869	6.34499	6.3432	5.45233	6.08522	8.71376
ENSG00000006704	GTF2IRD1	464.661	0.308741	0.0861524	-3.58366	0.000338817	0.00431564	3.75246	2.52093	3.12667	3.12318	3.60798	3.67738	2.32	2.66938	3.6392	5.0291	3.67754	3.12173	2.93738	3.28516	4.48903	3.99729	3.3586	4.53943	3.82288	6.00132	5.21833	3.22183	4.92235	5.72767	3.98831	3.24041	4.31501	3.0194	3.07824	3.53155	5.04075	5.17003	3.16875	4.68376	3.80425	6.06372	4.73519	2.88656
ENSG00000007923	DNAJC11	428.825	-0.277695	0.0797421	3.48241	0.000496917	0.00581055	1.78675	1.68415	1.90704	2.26823	1.94459	1.63563	2.07524	2.37193	1.86272	2.44062	1.61055	2.37773	2.25871	1.63743	1.87779	1.97441	2.12293	2.45944	2.3683	2.16315	2.18329	1.20878	1.37073	1.58794	1.97692	2.17375	1.58487	2.07272	1.65955	1.26136	1.81117	1.82166	2.20395	1.84959	1.54006	1.62146	1.70115	1.87473
ENSG00000009709	PAX7	120.662	-0.285688	0.10796	2.64624	0.0081391	0.0473379	0.660198	1.27693	0.93626	1.64366	1.10087	0.878272	1.05958	0.702976	1.08206	0.768198	0.905363	0.972378	0.964855	1.28165	0.845075	1.13215	1.75007	1.00198	1.1861	0.603443	0.995823	1.14225	0.923254	1.103	1.32711	0.98247	1.14087	1.22722	0.63606	0.731183	0.859554	0.93702	0.911598	0.892035	1.01105	1.2671	0.761561	0.756041
ENSG00000010610	CD4	23.3501	0.54106	0.188798	-2.86581	0.00415943	0.0287818	0.162548	0.453455	0.15646	0.30601	0.12679	0.193793	0.273651	0.0998544	0.157913	0.477395	0.178925	0.201148	0.362027	0.17402	0.169752	0.0927791	0.32741	0.352666	0.146504	0.345423	0.127434	0.504477	0.334288	0.415124	0.261516	0.354607	0.677881	0.197148	0.254831	0.199186	0.368392	0.295776	0.336669	0.303001	0.414888	0.234301	0.409599	0.178987
ENSG00000011600	TYROBP	16.9377	0.691515	0.219824	-3.14576	0.00165654	0.0145623	0.691041	2.27827	0.786097	0.512492	0.849364	0.486833	0.74994	1.19152	0.634717	1.59904	0.280927	0.471622	1.1693	0.538043	0.548278	0.310764	0.792033	1.07579	0.47319	0.578499	0.83234	2.26061	0.968971	1.41288	0.985441	1.95405	2.34152	0.729859	1.33853	0.643345	1.79801	0.530734	0.71564	0.761176	1.60347	1.8728	1.10812	0.846376
ENSG00000012211	PRICKLE3	136.708	-0.221682	0.0839303	2.64126	0.00825975	0.0477919	2.24427	1.70907	1.98269	1.72348	2.48907	2.26455	2.75973	2.11587	2.15201	2.111	1.95143	2.23976	2.1273	1.73525	1.63224	1.83745	2.05561	2.79446	2.58261	2.04113	1.69958	1.44455	1.33014	2.20324	1.80639	2.09593	1.58426	1.82361	1.87692	1.91525	1.98103	1.92234	2.00136	2.09437	2.05528	2.34962	2.23853	1.70603
ENSG00000013288	MAN2B2	78.9786	0.337275	0.100231	-3.36497	0.000765514	0.0081797	0.39765	0.631335	0.354462	0.377882	0.384796	0.403833	0.344539	0.454576	0.475204	0.734631	0.2696	0.392076	0.378032	0.411981	0.360732	0.412451	0.622012	0.407021	0.391845	0.656234	0.300687	0.61545	0.659505	0.583855	0.463911	0.545682	0.76606	0.479019	0.522857	0.488962	0.653277	0.568938	0.385237	0.473332	0.442	0.622768	0.501011	0.442849
ENSG00000013364	MVP	152.469	0.255639	0.0887899	-2.87915	0.00398753	0.0279229	0.964967	1.60234	0.938501	1.3036	0.752685	1.3392	0.923025	1.20409	1.20306	1.62789	1.32774	1.23392	1.19931	1.0132	0.926752	1.37696	1.65572	1.21504	1.40553	1.50947	1.58868	1.30518	1.64103	1.88803	1.51206	2.05419	1.93352	1.16267	1.1432	0.918521	1.64022	1.8029	1.25875	1.42061	1.4841	1.41463	1.16903	1.35163
ENSG00000015285	WAS	10.1585	0.738174	0.22098	-3.34045	0.000836417	0.00871721	0.0669953	0.245854	0.0698599	0.0759079	0.127377	0.146018	0.116632	0.133756	0.0846102	0.304511	0.0599179	0.0718504	0.121234	0.0717233	0.0649668	0.0552347	0.129946	0.320556	0.140173	0.102822	0.238978	0.164372	0.241113	0.322874	0.291918	0.291128	0.425637	0.125091	0.18619	0.114347	0.239682	0.0848987	0.17345	0.129141	0.185249	0.185455	0.168819	0.126928
ENSG00000019582	CD74	1905.61	0.238925	0.0907527	-2.63271	0.00847075	0.0487014	18.4057	29.0894	20.0197	27.5698	21.1699	18.9145	16.2059	24.657	17.4046	28.3821	24.5343	16.6746	18.6549	20.9985	18.2879	16.6485	18.2042	19.2759	19.1233	21.2796	23.7368	26.4537	32.5315	28.988	22.9845	24.9695	43.1163	22.2527	29.343	18.4936	18.7577	20.0378	20.9122	21.8823	25.91	24.4913	25.0403	23.9683
ENSG00000023318	ERP44	322.457	-0.125048	0.0409897	3.05072	0.00228292	0.0185621	1.16669	1.1528	1.12042	1.21742	1.29416	1.09908	1.2723	1.18066	1.01943	1.1845	1.08647	1.24694	1.37225	1.51944	1.38019	1.18666	1.44253	1.42562	1.34887	1.39473	1.44648	1.15854	1.31099	1.12926	1.07263	1.18104	1.18868	1.31752	1.11794	1.17699	1.27235	0.975486	1.1584	1.29835	1.06766	1.28399	1.29652	1.27948
ENSG00000023330	ALAS1	1182.39	-0.381231	0.0807279	4.72242	2.33e-06	8.14e-05	24.1309	26.9474	34.1594	26.3941	23.3147	26.5091	29.4367	22.1821	26.4273	29.0237	26.7259	29.1568	21.7232	26.2909	26.9517	24.5444	28.4578	35.9633	35.7841	23.1268	24.021	24.5002	22.6183	21.5362	23.3983	30.6679	19.9464	30.0376	20.6685	19.0721	25.0415	25.9669	27.2469	19.5514	15.1207	16.5155	18.91	24.1976
ENSG00000025796	SEC63	448.729	0.0977407	0.0368664	-2.65122	0.00802027	0.046791	2.82712	2.58405	2.49925	2.32853	2.89248	2.46279	2.39747	2.67676	2.24094	2.71446	2.62913	2.32904	2.72486	3.12588	3.14601	2.93129	2.81884	2.40763	2.90355	3.23135	3.07026	3.14778	3.3632	3.04903	2.56181	2.63483	3.26418	2.70872	3.03608	2.56145	3.25486	2.80234	2.80434	2.90986	3.02495	3.68249	3.20328	2.94363
ENSG00000029534	ANK1	5366.72	-0.32172	0.0746738	4.30834	1.64e-05	0.000393099	25.7019	25.8885	30.6103	26.6646	30.3095	25.8204	28.027	24.5861	23.5594	28.8663	26.9724	33.0997	22.6174	37.5623	29.7326	29.1108	29.7304	34.821	34.5293	20.9372	28.8141	26.0147	24.1001	23.8965	22.222	28.5477	14.6171	24.5711	24.3283	19.9174	22.4294	28.6391	26.5095	29.0867	22.1097	18.4931	22.9159	27.2314
ENSG00000035141	FAM136A	308.112	-0.51938	0.0795334	6.53033	6.56e-11	1.3e-08	5.08014	5.27026	6.46162	6.24091	6.06965	5.06522	7.75642	6.13006	4.7786	5.66692	5.97475	6.68564	5.7342	5.04022	7.54287	5.89132	6.71344	5.96083	7.21067	4.51243	4.5896	5.29607	4.03742	3.98584	4.3947	6.58826	3.51522	6.51667	4.34415	3.9172	4.08843	4.43331	7.92037	4.85784	4.63883	3.70886	4.09514	5.42153
ENSG00000035664	DAPK2	1461.74	0.257365	0.0752465	-3.42029	0.000625538	0.00693773	6.09794	5.28697	5.29745	6.21921	3.97565	4.79989	3.14928	3.5849	4.6039	5.95664	4.85317	4.55822	4.55884	6.88105	6.81931	4.91057	5.88152	6.2476	6.47183	6.83671	7.86844	4.41627	8.08883	7.00866	7.29145	6.30747	6.64244	4.53081	5.6954	4.6653	6.47088	6.99458	5.18764	7.66785	6.62533	8.22429	6.38321	5.31382
ENSG00000039537	C6	11.39	0.783296	0.284685	-2.75145	0.00593327	0.0374993	0.074321	0.0784345	0.017222	0.0374259	0.146538	0.0639938	0.00821492	0.00824342	0.0347638	0.14263	0.169867	0.0708508	0.0597738	0.053044	0.0960943	0.0340414	0.112121	0.0332733	0.0622004	0.0591447	0.084162	0.180094	0.305689	0.24763	0.0287857	0.11332	0.027981	0.0616754	0.0688498	0.0375854	0.132076	0.0697646	0.0855184	0.0818641	0.154568	0.203976	0.16647	0.0695347
ENSG00000043143	JADE2	154.711	0.306375	0.0802032	-3.81998	0.000133462	0.00204348	0.631906	0.687582	0.541069	0.726449	0.603428	0.771362	0.557068	0.543615	0.692078	0.840638	0.758131	0.639133	0.605614	0.797502	0.822013	0.571807	0.752339	0.610655	0.696537	0.862065	0.947704	0.661043	0.913907	0.913339	0.823782	0.911792	1.2316	0.588338	0.832869	0.754098	0.653021	0.798603	0.670361	0.820535	1.0228	1.30837	0.793999	0.540742
ENSG00000044115	CTNNA1	1036.6	0.149991	0.0472781	-3.17252	0.0015112	0.0135764	5.99478	5.71676	5.24178	6.04799	5.09838	5.0194	6.32949	5.43673	4.8789	6.41161	5.56926	5.54339	6.25232	5.81682	5.89462	5.96392	8.16064	6.31165	6.11344	7.11086	8.7272	6.7621	6.62211	7.15277	6.17457	7.12544	7.63639	5.85299	6.31266	5.1912	8.7075	7.55045	6.91653	6.56767	5.90741	7.67281	7.49067	5.97699
ENSG00000047365	ARAP2	18.7279	0.858173	0.149021	-5.75875	8.47e-09	7.76e-07	0.0412662	0.0475093	0.0430307	0.0748097	0.0426194	0.0444151	0.0638579	0.0549251	0.0540465	0.0500175	0.0533099	0.0295045	0.033189	0.0932657	0.115604	0.0567037	0.0355739	0.0461868	0.0805848	0.112593	0.130845	0.139994	0.0990101	0.152226	0.115877	0.109062	0.116522	0.0608796	0.135923	0.119997	0.0694748	0.092967	0.0759736	0.131313	0.120932	0.136688	0.0847285	0.0733564
ENSG00000047457	CP	5.83322	2.04795	0.315993	-6.48101	9.11e-11	1.71e-08	0.0161141	0.0347849	0.00840156	0.0219094	0.0068083	0	0	0.0160859	0.0339183	0.0659186	0.0288236	0	0	0.025877	0.0312524	0.00664269	0.0468831	0	0	0.0494625	0.098538	0.0439285	0.0662788	0.129433	0.147449	0.0810803	0.0819014	0.0668615	0.111959	0.055007	0.0949525	0.0340339	0	0.0532487	0.0479846	0.0960761	0.0676754	0.0610592
ENSG00000052126	PLEKHA5	45.2321	0.550797	0.10088	-5.45994	4.76e-08	3.25e-06	0.0613308	0.0814724	0.047555	0.0570174	0.0571407	0.0426531	0.0641405	0.0518043	0.0450174	0.0929216	0.0421937	0.0354176	0.0617933	0.0606084	0.0792984	0.0388959	0.0564293	0.0332659	0.0460642	0.062752	0.0881502	0.0994586	0.11481	0.0909461	0.0767448	0.0920748	0.0745995	0.0665555	0.0699272	0.0733649	0.112521	0.0704134	0.0537426	0.0814129	0.0722496	0.0723301	0.106993	0.0622364
ENSG00000054219	LY75	4.91083	0.768471	0.271027	-2.8354	0.00457677	0.0308266	0.0194138	0.0167631	0.0202439	0.00586573	0.0273415	0.00626856	0.0321879	0.0322996	0.043588	0.0176482	0.0115753	0	0.0401498	0.0623516	0.00627533	0.0160058	0.00627593	0.0325931	0.0324954	0.0264849	0.0395719	0.0635085	0.0532338	0.0485136	0.0225578	0.0355211	0.0219272	0.00537018	0.0299743	0.0220903	0.0544743	0.0382695	0.0268065	0.0784085	0.044046	0.0330713	0.0326133	0.0599396
ENSG00000057294	PKP2	154.739	0.354124	0.125931	-2.81205	0.00492271	0.0325493	0.703382	0.301282	0.733457	0.627524	0.711367	0.654525	0.418731	0.65239	0.550246	0.714932	0.980765	0.558342	1.39167	0.616647	0.725051	0.634703	0.843288	0.803371	0.894595	1.22969	0.886204	0.773032	1.33264	1.02022	0.941172	0.613083	0.46916	0.689412	0.892745	0.850769	1.24947	1.24461	0.630915	0.677161	0.947133	0.929319	1.45608	0.932717
ENSG00000059377	TBXAS1	7.86351	0.677686	0.227325	-2.98114	0.00287179	0.0220706	0.0461223	0.03186	0.076951	0.0501678	0.070153	0.0804196	0.0183529	0.0184166	0.0388328	0.109012	0.0165	0.00989296	0.0953859	0.0197509	0.134177	0.0380259	0.0805142	0.0557517	0.0308804	0.0660674	0.0752103	0.160939	0.0474263	0.128428	0.0884261	0.118145	0.0781402	0.0535845	0.0683631	0.0629771	0.0931804	0.0389651	0.0859753	0.091446	0.0863298	0.133568	0.0619848	0.0854409
ENSG00000059573	ALDH18A1	62.5378	-0.297775	0.0856281	3.47754	0.000506038	0.00589194	1.00044	1.08635	0.869346	1.11292	0.717294	1.01315	0.753964	1.05921	0.714696	0.964569	0.77274	0.991656	1.12855	1.13595	0.852553	0.824818	1.39656	0.778722	1.24324	0.75996	1.03506	1.04133	0.748162	0.827928	0.647275	1.08165	0.975873	0.956004	0.68807	0.707164	0.765596	0.94764	0.941863	0.68456	0.619034	0.761745	0.853052	0.842408
ENSG00000066336	SPI1	30.8324	0.401897	0.145929	-2.75405	0.00588621	0.0372496	0.240958	0.771042	0.384281	0.423974	0.335361	0.398171	0.408907	0.282983	0.286412	0.489627	0.26621	0.38003	0.483671	0.333834	0.343621	0.268775	0.316162	0.328387	0.284698	0.449576	0.332251	0.448219	0.422667	0.470577	0.432322	0.55758	0.900508	0.270533	0.564614	0.354818	0.71589	0.443057	0.220178	0.67134	0.373836	0.603634	0.357165	0.262571
ENSG00000067225	PKM	21663.7	-0.548237	0.0921352	5.95036	2.68e-09	2.97e-07	172.035	153.437	131.856	120.401	147.95	161.321	182.368	190.784	155.971	120.363	145.396	184.602	138.639	118.664	143.905	135.27	217.963	186.612	181.747	96.2572	110.656	110.798	160.427	106.719	111.197	139.276	77.6769	127.732	111.604	105.436	98.3185	184.823	138.343	111.687	110.597	87.496	119.337	81.7243
ENSG00000068976	PYGM	88269.4	-0.3898	0.0690203	5.64761	1.63e-08	1.29e-06	1222.83	980.722	926.213	1099.13	1282.22	1193.97	1108.12	883.123	1217.78	859.26	1218.83	1152.66	967.549	882.532	1058.93	1077.76	1462.5	1481.54	1284.49	942.735	1086.41	706.974	1077.81	871.421	739.328	935.168	931.17	945.791	742.467	783.698	856.206	1038.2	1048.88	987.841	934.905	1027.61	1193.41	745.589
ENSG00000070495	JMJD6	359.455	-0.298122	0.0837884	3.55803	0.000373643	0.00464104	4.35293	2.4398	3.4242	2.97652	3.40402	3.46758	3.82698	2.98263	3.92215	2.55125	2.67223	3.50129	3.20807	3.444	3.26767	4.10037	3.99935	3.88476	4.75352	4.39519	3.56077	2.20675	3.15087	2.65807	2.22113	3.19628	3.00002	3.58852	2.56452	2.46566	2.95711	3.46777	2.51097	3.34369	2.52583	4.73207	2.82237	2.62843
ENSG00000070601	FRMPD1	122.184	-0.664272	0.181375	3.66242	0.000249843	0.00339291	1.36836	1.29802	0.874205	2.10504	1.27842	0.802764	1.54337	0.692598	0.941144	0.788392	1.42202	2.3253	0.966553	1.1348	0.953143	1.59689	2.18683	0.960975	1.8307	1.18315	0.687472	0.546404	1.38722	0.887535	0.697004	1.98353	0.685683	1.22349	1.17835	0.449557	0.616491	1.73403	0.958015	1.05082	0.483715	0.451424	0.817498	0.373251
ENSG00000072274	TFRC	1582.49	-0.65407	0.239478	2.73123	0.00630987	0.039148	4.15475	5.32318	14.4128	1.67047	3.61611	4.52014	5.43473	2.91665	4.02544	2.24765	3.00318	6.04898	1.84464	10.1317	3.60921	3.78499	3.99436	12.3341	8.41987	3.79808	7.79704	3.17528	4.37675	2.25465	3.98362	9.63886	3.94449	5.15949	2.83427	2.51116	4.50772	2.87562	11.8484	3.59757	1.45635	4.68116	3.29148	4.2578
ENSG00000072401	UBE2D1	3661.36	-0.189565	0.065118	2.9111	0.00360164	0.0258627	65.1498	46.5419	57.9646	54.9722	59.8257	57.7799	60.0058	58.939	54.1775	41.8993	59.2046	63.4443	67.724	68.3803	69.4806	62.8522	51.5121	60.4806	54.2234	55.8539	61.4092	57.2762	41.9225	56.1483	47.7432	42.5706	71.1525	55.4777	51.8596	60.6802	58.2742	51.6234	52.8187	64.1692	60.8205	47.8906	53.5812	57.2714
ENSG00000072694	FCGR2B	18.3771	0.559815	0.207127	-2.70276	0.00687673	0.041613	0.0513714	0.251359	0.017856	0.0931289	0.137463	0.0746434	0.110726	0.0598282	0.158592	0.155664	0.0765742	0.128553	0.221337	0.109994	0.149448	0.0352946	0.182676	0.146617	0.0931527	0.175206	0.148343	0.233405	0.228903	0.19256	0.134304	0.211485	0.413408	0.0852612	0.222085	0.068196	0.165768	0.137433	0.2128	0.141463	0.262241	0.1969	0.122257	0.144189
ENSG00000073331	ALPK1	50.1201	0.652339	0.117757	-5.53972	3.03e-08	2.23e-06	0.217267	0.255459	0.13015	0.129895	0.1875	0.10747	0.160953	0.166126	0.194605	0.168091	0.136434	0.123943	0.186425	0.336528	0.197241	0.137204	0.161394	0.130383	0.143146	0.217572	0.329793	0.236916	0.423053	0.272292	0.205453	0.257972	0.274112	0.145774	0.226967	0.278781	0.299633	0.312429	0.148405	0.397166	0.385434	0.34649	0.2718	0.18684
ENSG00000075336	TIMM21	832.989	-0.3169	0.0736503	4.30277	1.69e-05	0.000399613	9.12198	7.14756	10.9182	8.55661	7.597	9.49472	8.70368	9.85022	7.79104	9.01993	9.1389	11.2646	8.97913	10.1883	10.3768	8.92177	9.00613	10.5803	12.0112	9.1763	9.73263	9.0981	7.21529	7.22133	7.63413	10.5117	5.63752	8.37964	7.21132	6.07554	6.97734	8.35483	8.90169	8.75558	6.41773	7.03189	6.57535	10.1368
ENSG00000075415	SLC25A3	8675.65	-0.286899	0.0770116	3.7254	0.000195002	0.00277618	57.5687	41.3962	52.3228	54.5506	46.4867	61.8769	47.4949	63.0496	47.3754	53.3636	58.1723	68.5894	52.4557	56.3584	58.9561	51.5819	62.6639	63.4999	71.1338	49.8851	58.2219	69.7035	54.7309	44.5875	50.0739	57.6177	31.1057	54.0029	45.5696	36.8559	39.656	57.4285	57.9663	52.8006	37.7645	39.1323	45.9071	55.6213
ENSG00000075618	FSCN1	86.3615	-0.754528	0.195759	3.85438	0.000116023	0.00183248	2.12575	4.32277	0.787071	1.54985	1.37976	1.3877	1.42512	0.784228	1.02459	0.616135	1.08836	0.594733	2.18222	1.1214	1.35932	1.0795	3.39117	0.822387	1.55992	1.18207	1.02046	1.84768	0.617742	1.53424	1.03365	0.803259	1.30487	2.08364	0.827662	0.578413	0.726147	1.32739	0.717856	0.899273	0.79945	0.682258	0.724564	0.791218
ENSG00000079691	CARMIL1	13.8594	0.651582	0.159748	-4.07881	4.53e-05	0.000884901	0.0498872	0.10769	0.0346802	0.0829017	0.0702588	0.104703	0.0413563	0.141099	0.0840052	0.13605	0.0892342	0.0445854	0.0945745	0.106816	0.0645022	0.0616948	0.072572	0.0837537	0.0835027	0.187158	0.0932131	0.145063	0.153893	0.124664	0.130424	0.182556	0.19721	0.117297	0.115537	0.141912	0.181976	0.14751	0.146378	0.0824255	0.17685	0.0991464	0.132692	0.0840139
ENSG00000079739	PGM1	12348	-0.383585	0.0672262	5.70589	1.16e-08	9.73e-07	211.818	140.564	122.839	175.162	188.047	203.125	164.766	155.85	180.541	110.239	186.104	191.975	181.89	165.96	192.163	160.162	207.471	212.875	209.708	158.998	142.594	122.512	169.434	140.696	126.203	145.015	161.447	166.151	131.515	130.21	115.541	206.565	181.51	153.389	171.725	154.536	159.815	129.744
ENSG00000080573	COL5A3	225.032	-0.563939	0.114214	4.93757	7.91e-07	3.42e-05	1.54566	3.98937	1.78694	2.24622	1.68942	1.82273	2.1393	1.07336	1.77524	1.51963	2.52434	2.16219	2.71016	1.89756	1.79212	1.98768	2.74546	1.70928	2.42548	1.92528	1.66947	1.17248	1.86577	1.34947	1.66908	2.33624	1.81456	1.61728	1.13616	1.1279	1.18798	1.92323	1.82686	1.16587	1.12923	1.49539	1.136	1.16004
ENSG00000081237	PTPRC	46.8469	0.59013	0.150067	-3.93244	8.41e-05	0.00143721	0.11074	0.248613	0.146269	0.143875	0.102934	0.128726	0.124852	0.114231	0.0932379	0.258383	0.0462194	0.051465	0.244291	0.209448	0.114546	0.0943438	0.082338	0.141297	0.108127	0.173736	0.131673	0.161007	0.235333	0.260918	0.167276	0.260028	0.240773	0.13172	0.198336	0.18061	0.183332	0.121622	0.164378	0.239893	0.172732	0.314409	0.195334	0.208253
ENSG00000082146	STRADB	1648.62	-0.575994	0.0582715	9.88465	4.85e-23	1.08e-19	30.6868	27.7204	29.3619	32.3347	34.1448	35.5282	33.81	32.9604	29.2948	20.6733	31.2626	32.2951	36.2199	32.43	38.9754	40.678	27.0297	30.6222	31.4011	24.6632	26.8698	27.8296	22.2411	24.8165	23.8508	22.577	17.973	31.1062	20.1536	21.8361	23.4312	23.3945	31.1662	29.8107	22.0952	19.7214	19.3278	23.5591
ENSG00000083444	PLOD1	430.368	-0.230902	0.0688775	3.35236	0.000801272	0.00842967	5.26953	6.14073	3.50687	4.7182	4.38946	4.04623	4.1873	3.26095	4.085	3.97243	4.3297	3.82504	5.34931	3.95587	4.47642	4.01778	7.29177	4.59603	5.5844	4.14235	5.35963	4.05263	4.79076	4.54233	4.4335	4.59543	4.5001	4.26627	3.57191	3.02238	3.50719	4.25275	4.88034	4.01113	4.12793	3.98657	4.15627	3.82389
ENSG00000083799	CYLD	605.126	0.189719	0.0680793	-2.78673	0.00532427	0.0345147	2.20404	2.59066	2.41296	1.98584	2.28623	1.59805	2.80964	2.58224	1.62605	2.27153	2.0735	2.08068	2.48381	3.01895	2.85827	2.30316	2.20151	1.90996	2.27905	2.63321	3.37168	3.39157	2.64182	2.46411	2.70282	2.21356	2.27324	2.70885	2.96691	2.49789	3.4144	2.71684	2.43284	3.48896	2.97561	2.7616	2.62728	2.85607
ENSG00000086062	B4GALT1	374.717	-0.397817	0.0752546	5.28628	1.25e-07	7.4e-06	4.91122	4.62253	3.2402	3.09085	5.1433	4.87012	4.70043	3.67115	4.2428	2.95169	5.90164	3.36997	5.55984	4.51026	4.63838	4.26978	6.70428	4.93543	4.30508	3.63183	4.55465	2.96957	4.95434	3.15336	3.78297	4.24812	3.32231	4.5971	3.08343	2.83388	3.64437	3.65751	4.25444	4.53797	3.39624	3.3009	3.81238	4.42943
ENSG00000090432	MUL1	338.052	-0.277767	0.0745095	3.72794	0.000193049	0.00275317	7.27497	6.26143	7.07215	8.18962	7.31744	7.54721	7.75072	9.32375	5.96711	7.38133	7.70279	8.80893	9.05153	8.46673	8.94354	8.26163	7.66988	8.8884	9.93806	7.92378	8.39505	7.24197	6.37062	6.58487	6.68751	9.85437	5.60599	7.78986	5.80459	6.38202	5.61036	6.99858	8.53036	6.72085	5.39089	5.3969	7.49045	9.93962
ENSG00000090621	PABPC4	5221.78	-0.349852	0.0577998	6.05282	1.42e-09	1.7e-07	30.7691	27.9951	27.1113	32.0926	29.2386	34.8768	28.4739	26.5242	33.0457	24.3257	33.198	32.9514	31.3008	28.2679	28.2564	26.5567	25.9839	33.7149	31.864	23.4584	33.5916	29.9112	24.8927	26.6568	20.0525	25.0641	27.0839	25.5338	21.6657	20.989	22.6424	23.6049	28.2288	28.4123	19.8036	25.0927	26.8927	24.0128
ENSG00000095585	BLNK	4.8161	0.850344	0.262075	-3.24466	0.00117589	0.011327	0.0215954	0.0466172	0.0112594	0.0195747	0.0136863	0.0104595	0.0107415	0.00538939	0.0227279	0.0392627	0.00965703	0.00579011	0.039079	0.0115597	0.0157062	0	0.0157077	0.0108767	0.0180735	0.0110479	0.0330141	0.0647581	0.0333089	0.040474	0.0235244	0.0444519	0.0411602	0.0358419	0.0350098	0.0245726	0.0409022	0.0228054	0.0223641	0.0237872	0.0321534	0.0229923	0.0362782	0.0318223
ENSG00000100036	SLC35E4	110.334	-0.33424	0.0836707	3.99471	6.48e-05	0.0011724	1.01259	0.87434	0.934903	1.39589	1.01609	1.18522	0.765986	1.4004	0.968005	0.79585	1.2641	1.6629	1.11252	1.36636	0.961477	1.55663	1.05363	1.28563	1.41242	1.1224	1.0535	0.897137	1.12799	1.05057	0.919201	0.974612	1.11688	1.19918	0.859879	1.05618	0.941179	1.07824	1.47465	1.27802	0.789721	1.05114	1.16948	0.83488
ENSG00000100055	CYTH4	19.83	0.581589	0.158834	-3.66161	0.000250632	0.00339862	0.0934243	0.314608	0.0487095	0.186301	0.181573	0.117647	0.12082	0.0839344	0.110122	0.280261	0.0919104	0.120234	0.183551	0.140024	0.190251	0.0770243	0.154027	0.188216	0.086007	0.238973	0.238038	0.224121	0.249771	0.260141	0.170972	0.179484	0.3403	0.131798	0.233676	0.191347	0.149422	0.236781	0.164475	0.205812	0.158971	0.294424	0.227569	0.102267
ENSG00000100307	CBX7	710.457	0.183614	0.0533821	-3.43962	0.000582536	0.00657369	5.03635	4.0588	3.86716	4.80026	4.37185	4.79729	5.33657	3.83158	4.52306	5.15407	5.20043	4.51748	5.53928	5.16304	5.37965	5.13999	4.13688	4.82723	5.01968	6.01971	7.40382	5.25052	5.21013	5.68798	5.25347	5.28463	7.33026	4.72401	4.96956	4.2546	5.60133	6.20173	4.28314	5.30375	5.70675	7.35749	5.89037	4.69701
ENSG00000100368	CSF2RB	17.8497	0.596892	0.203565	-2.9322	0.00336572	0.0246739	0.148443	0.285931	0.0833488	0.0724518	0.0771917	0.221221	0.102234	0.125386	0.163438	0.363308	0.0612747	0.09797	0.34242	0.122246	0.177168	0.1318	0.110741	0.276055	0.0668956	0.17525	0.256028	0.211674	0.187865	0.342415	0.119411	0.250712	0.319202	0.217944	0.275031	0.259859	0.211467	0.106115	0.165553	0.138354	0.184586	0.476568	0.278145	0.21153
ENSG00000100385	IL2RB	8.7924	0.740884	0.266762	-2.77732	0.00548089	0.0352986	0.0312988	0.0608072	0.0979113	0.106388	0.0859555	0.0227388	0.0544879	0.00781098	0.0395281	0.0995829	0.0209943	0.0839176	0.097094	0.0335076	0.0607023	0.051609	0.0303541	0.0236459	0.0130972	0.0640481	0.0717723	0.076791	0.0885052	0.06704	0.068189	0.143167	0.125938	0.0259733	0.210211	0.0445172	0.0790408	0.0462734	0.0162065	0.0517131	0.0732298	0.139958	0.0328619	0.0461209
ENSG00000100418	DESI1	380.266	-0.305704	0.0557113	5.48729	4.08e-08	2.88e-06	4.5755	4.24085	4.45709	4.88234	4.34598	3.69161	5.55422	4.53279	3.87186	4.52792	4.02999	4.26109	4.4678	4.65038	4.67285	4.50767	4.47109	4.9707	4.77936	3.86374	4.40349	3.87775	3.83536	3.29989	3.1596	4.34482	3.47359	4.50832	3.75578	3.07106	4.25139	3.79698	4.30652	4.13398	4.2969	2.93028	4.08644	4.00881
ENSG00000100575	TIMM9	178.419	-0.194781	0.0687728	2.83224	0.00462229	0.0310492	6.76028	6.28896	6.37797	6.34655	5.95053	8.80932	7.00531	6.70825	6.09839	5.99913	7.98952	6.60286	9.61193	7.71124	6.71167	6.50248	5.85377	6.93134	9.22757	7.36982	8.69436	9.39008	7.77896	6.46432	4.45354	6.69997	6.61288	8.04771	5.59161	4.80767	6.50367	6.01719	6.29249	6.24965	5.06692	7.12902	7.19929	6.60727
ENSG00000100865	CINP	178.878	-0.201518	0.0619218	3.25439	0.00113635	0.0110283	1.8126	1.85052	1.84563	1.80729	1.7479	1.98304	1.93045	1.84135	1.40044	2.20992	2.07884	2.29844	1.79715	1.8492	1.97484	2.0658	2.04742	1.68623	2.09701	1.56004	1.89081	1.60447	1.98444	2.06684	1.5796	1.65824	1.92382	1.80502	2.04462	1.1647	1.84893	1.87362	1.81087	1.42108	1.42423	1.5802	1.6031	1.76868
ENSG00000101084	RAB5IF	70.6323	-0.400281	0.08937	4.47892	7.5e-06	0.000206663	3.52251	2.94129	2.38148	2.84203	2.84572	3.26219	3.46567	2.31846	2.86801	2.00574	2.63109	3.48719	4.12279	2.94229	3.04048	2.26588	2.47767	2.65146	2.4297	2.89123	2.56431	2.27932	1.87075	2.61173	2.15892	2.40805	2.42648	1.83099	1.47023	2.07014	2.50902	3.23751	2.96642	2.55825	1.87721	2.63762	1.85328	1.95566
ENSG00000101400	SNTA1	2757.28	-0.264313	0.0523147	5.05236	4.36e-07	2.08e-05	84.142	57.8782	67.4508	72.3209	72.5818	72.9938	81.243	65.472	61.9908	51.118	67.2554	82.6668	76.961	64.8356	73.3974	66.9706	73.9293	83.0184	73.7197	67.9241	78.5584	72.6425	63.2543	70.3519	66.746	69.1729	65.5133	62.661	50.3975	48.3256	57.5098	72.9574	68.4821	57.6245	60.9539	63.4145	59.246	62.3227
ENSG00000101745	ANKRD12	2029.32	0.1523	0.0548654	-2.77588	0.00550518	0.0354272	7.98308	7.9536	8.49906	6.61621	8.62094	8.47658	9.61223	7.46289	8.34688	8.25932	8.81235	6.8004	8.25975	10.0306	10.3354	8.08139	7.60676	7.84467	8.65904	10.7384	9.07015	11.6524	11.5478	9.15746	8.91508	8.47791	9.95452	7.70573	7.14112	8.10436	11.7444	10.6156	8.68158	9.90015	11.1617	12.0181	10.1128	8.08136
ENSG00000101752	MIB1	236.48	0.28616	0.102295	-2.7974	0.00515164	0.0337448	0.717723	1.11329	1.08901	0.767432	0.519325	0.65361	1.02609	1.15407	0.683895	0.929836	0.684184	0.525449	0.795494	1.28829	1.23361	0.768897	0.654379	0.8009	0.701385	1.33239	1.47172	1.13411	1.02085	0.892932	0.831458	0.904305	1.00117	0.987916	1.40542	1.13454	1.24452	0.914969	0.956906	1.19768	0.822717	1.26657	1.25264	1.08204
ENSG00000101916	TLR8	3.70806	1.12168	0.356495	-3.14641	0.00165289	0.0145459	0.0130897	0.0565125	0.068247	0.0355946	0.0221219	0.0633984	0	0.0392003	0.0110209	0.107093	0.0351207	0	0	0.0700674	0.0126934	0.0215838	0	0.0791129	0.010955	0.040179	0.106725	0.028547	0	0.112149	0.0570357	0.02395	0.0887061	0	0.0727565	0.0893658	0.0661125	0.022117	0.0406669	0.0576728	0.0556836	0.100342	0.109947	0.0440882
ENSG00000102144	PGK1	4233.69	-0.569424	0.0823555	6.91422	4.7e-12	1.23e-09	52.6198	43.5351	39.8327	42.2339	44.7035	52.5654	51.0324	46.962	39.468	28.5233	38.1662	59.1644	54.4009	41.0747	50.0306	44.2036	79.7945	52.4664	52.5636	36.7041	40.0211	36.043	46.7904	32.2344	36.6318	41.1879	18.8559	42.5273	32.2515	26.6637	30.1709	49.7401	47.7966	34.8847	36.6907	33.9823	34.6473	30.7446
ENSG00000102178	UBL4A	782.083	-0.262658	0.0518366	5.06703	4.04e-07	1.94e-05	19.4505	14.6358	17.1902	15.2035	16.9968	19.2913	16.6197	16.8982	15.0536	13.7389	15.9312	20.1244	15.834	17.2223	20.8357	19.2287	16.4384	19.2807	19.8526	18.3163	16.7562	16.9628	14.1072	15.1195	15.0991	17.2273	12.9712	15.0943	14.6978	12.8663	13.7654	17.8903	17.1867	15.5992	14.8352	15.1722	14.9435	16.4526
ENSG00000102804	TSC22D1	2438.13	0.398608	0.117032	-3.40597	0.000659301	0.0072467	15.1373	8.84114	13.2272	9.93559	16.3948	14.5708	5.55715	10.9624	13.9437	23.4277	15.5915	11.5876	12.9195	16.738	16.6212	13.5921	12.3812	18.3361	14.151	27.2819	18.163	16.3874	26.1289	16.1532	16.9911	12.259	12.4592	10.2325	14.6982	12.1624	25.4217	11.8329	17.3834	20.2605	16.484	29.2098	21.0632	18.5457
ENSG00000102837	OLFM4	7.99982	0.780382	0.256551	-3.04182	0.00235153	0.0190043	0.0601261	0.0519168	0.104495	0.236166	0.203229	0.0582427	0.119626	0.100034	0.134995	0.145754	0.107549	0	0.145072	0.0429129	0.213787	0	0.0777482	0.222075	0.134188	0.205064	0.183836	0.218546	0.144261	0.171715	0.174658	0.238359	0.577237	0.149687	0.204233	0.228051	0.15184	0.118524	0.0415109	0.176609	0.187569	0.136566	0.202012	0.151886
ENSG00000102879	CORO1A	14.0216	0.542672	0.182455	-2.97428	0.0029368	0.0224605	0.119229	0.14413	0.0994615	0.129687	0.1209	0.115494	0.177913	0.0595099	0.150578	0.162578	0.106634	0.0767216	0.295894	0.114879	0.127181	0.0982991	0.092504	0.180152	0.0997845	0.158589	0.121514	0.247022	0.25746	0.25538	0.176635	0.196336	0.171698	0.128625	0.265084	0.0678331	0.120438	0.130945	0.123473	0.157596	0.20288	0.487454	0.200293	0.170672
ENSG00000103121	CMC2	177.568	-0.345435	0.104218	3.31454	0.000917929	0.00938344	0.707481	0.681373	1.01675	0.813933	0.662978	0.803934	1.20458	0.860165	0.610939	0.634893	0.762537	0.894939	0.923847	0.839948	0.936736	0.594505	0.703719	0.936506	1.00581	0.728515	0.933659	1.1028	0.760127	0.626551	0.525641	0.916915	0.391854	0.726353	0.579776	0.717291	0.450479	0.82758	0.915832	0.724336	0.598067	0.610322	0.502828	0.817215
ENSG00000103264	FBXO31	690.973	0.19259	0.0675342	-2.85174	0.00434809	0.0297483	4.92283	4.29341	4.29066	5.04519	4.74515	4.8485	4.72495	4.56024	4.58912	5.11977	5.28776	4.83741	5.60208	4.75823	5.32552	6.51289	4.67827	5.73964	4.92743	6.34464	7.59723	5.35005	5.12136	6.42024	4.95115	5.47676	8.58472	4.31103	4.7514	4.52249	7.78123	7.86502	4.95289	4.89565	5.83	6.65825	5.61022	5.27699
ENSG00000103479	RBL2	704.007	0.19796	0.0578509	-3.4219	0.000621843	0.00690299	4.74946	3.79767	4.08804	3.50262	3.6512	3.85206	4.18657	4.36942	3.4546	3.80017	3.19836	4.03122	5.44882	5.68637	5.32103	3.95048	4.24497	4.34542	4.56878	5.66464	6.45162	4.08343	5.90239	5.00375	5.07573	4.6471	5.13025	5.11325	4.58206	4.317	5.932	4.95027	4.64204	5.37853	5.63087	7.24691	5.35254	4.96354
ENSG00000104332	SFRP1	26.6563	1.0698	0.267497	-3.9993	6.35e-05	0.00115844	0.120388	0.758839	0.238517	0.0218245	0.0813832	0.104955	0.0718567	0.132194	0.0709525	0.361148	0.204573	0.167846	0.19918	0.592865	0.186788	0.119105	0.30356	0.121269	0.130981	0.554298	0.184043	0.47259	0.408511	0.863839	0.377686	0.407502	0.418119	0.159846	0.301118	0.342462	0.435765	0.315289	0.199477	0.291733	0.297035	0.799812	0.940415	0.111508
ENSG00000104765	BNIP3L	293.151	0.194704	0.0497231	-3.91577	9.01e-05	0.00151181	2.96639	3.66419	3.26508	3.41082	3.40021	3.21936	3.27884	3.07087	3.19133	3.95752	3.52508	3.12245	4.2887	4.91063	3.82212	3.22692	3.31637	3.32011	3.68945	4.22951	4.43691	5.0317	4.36357	4.53004	3.8896	4.05811	4.68828	3.61272	3.43502	3.23471	4.87854	3.87514	3.81154	4.19021	3.80908	5.35737	5.01786	3.45763
ENSG00000104980	TIMM44	399.274	-0.191979	0.0504606	3.80453	0.000142074	0.00215251	5.59345	4.08672	4.25589	4.44605	4.10326	5.14436	4.51263	4.60191	4.53346	4.73831	5.55229	5.47145	4.28393	4.88268	5.35257	5.04738	4.74505	4.89139	5.67923	5.01869	5.27469	3.95449	5.23332	4.43685	4.18883	5.17336	3.83222	4.78455	4.07702	3.13334	4.17038	5.08897	4.78682	4.84767	3.90126	4.77469	4.2439	4.81342
ENSG00000105835	NAMPT	1725.53	-0.376679	0.0951341	3.95945	7.51e-05	0.00131606	5.60517	3.16887	3.27009	3.97038	3.58703	4.36708	4.69634	8.07707	3.95647	3.81276	3.90023	3.97217	5.15149	3.65994	4.93877	3.58344	4.35347	4.07158	3.91258	4.26668	3.05084	3.5566	3.45819	4.02095	3.90774	4.0625	2.73018	4.7497	4.40694	3.08999	2.8839	3.66379	3.71551	3.22009	3.68355	3.26168	2.5448	3.68834
ENSG00000105851	PIK3CG	12.9009	0.455122	0.162033	-2.80883	0.00497216	0.0328056	0.0733799	0.133058	0.0994727	0.0532108	0.0682075	0.049757	0.0583984	0.0879015	0.0988518	0.1134	0.0459396	0.0550884	0.0834667	0.141405	0.0996213	0.0665484	0.0853979	0.0591334	0.0614127	0.165177	0.104701	0.136027	0.105636	0.117881	0.153474	0.10741	0.09324	0.0365366	0.142754	0.0834963	0.0864783	0.0743916	0.037996	0.0727446	0.0874042	0.100002	0.104781	0.098862
ENSG00000106028	SSBP1	365.812	-0.191074	0.0607458	3.14547	0.00165818	0.0145715	4.37511	3.83709	3.92921	3.84114	3.43571	4.09384	4.51185	4.17307	3.3172	3.91473	3.91292	4.52021	4.80834	4.67161	4.97566	3.57876	4.0209	3.9341	4.49552	4.3593	4.75079	5.50762	4.42814	3.52033	2.90446	3.89776	3.12403	4.11541	2.96019	3.31016	3.19121	4.0542	4.16316	4.2136	3.64439	3.62894	3.2035	4.4266
ENSG00000106305	AIMP2	541.834	-0.433807	0.0586847	7.39216	1.44e-13	6.45e-11	18.5776	15.6104	15.0165	15.7656	17.9371	17.5427	20.4654	18.6694	16.1663	15.1878	16.4199	21.7625	18.9524	16.051	16.9571	16.2415	22.3396	21.3824	17.8957	12.3744	15.8204	11.7943	15.3848	14.488	11.2729	17.794	12.7269	16.5289	13.947	11.7753	14.8249	16.7481	16.721	12.8752	13.4986	14.2835	13.8239	13.1496
ENSG00000106701	FSD1L	276.093	-0.309774	0.0963807	3.21407	0.00130867	0.0122519	1.43069	1.85801	1.81069	1.2759	1.7403	1.53117	2.34147	1.75643	1.24343	0.728949	1.2228	1.68905	2.39808	2.05662	2.09224	1.14625	1.43786	1.40048	1.21668	1.89473	1.86968	1.54749	1.21606	1.16152	1.40263	1.07136	1.52469	1.61812	1.41087	1.16187	1.81136	1.23305	1.33823	1.5187	1.55589	1.51341	1.381	1.08325
ENSG00000106992	AK1	599.917	-0.685055	0.0988036	6.9335	4.11e-12	1.12e-09	14.525	12.5419	12.0298	13.8232	14.0007	18.1144	11.7825	12.8983	13.7095	6.91164	11.7918	19.3484	17.1102	13.3623	12.2101	14.6928	25.9995	17.4425	15.6505	8.72361	11.2426	8.8658	14.0545	6.87187	10.609	12.8459	5.69602	12.2177	9.09943	7.9012	10.2662	13.5706	14.8373	10.4806	8.35701	10.9305	12.7356	8.12293
ENSG00000107099	DOCK8	48.8195	0.409633	0.109639	-3.73621	0.000186816	0.00268298	0.133528	0.14964	0.0770249	0.0952816	0.129638	0.104577	0.0904395	0.102097	0.0741521	0.121384	0.0940131	0.0883603	0.176266	0.170325	0.0798949	0.0890073	0.101945	0.114472	0.0808415	0.159877	0.147669	0.157995	0.213258	0.243411	0.141122	0.109162	0.149211	0.155603	0.150017	0.106679	0.184148	0.139209	0.132397	0.128304	0.188537	0.210525	0.16227	0.119612
ENSG00000108064	TFAM	371.167	-0.228294	0.0617129	3.6993	0.000216194	0.00303216	3.92664	3.32532	4.71322	3.5201	3.23602	3.7723	3.68085	5.11507	2.89733	3.43224	3.37676	4.30376	4.64042	4.7119	4.27849	3.7443	4.50906	3.73805	4.41479	4.37083	3.55115	4.43467	3.25009	3.38504	3.75094	3.66134	3.18004	4.12687	3.78748	3.48601	3.65047	3.34466	3.93236	3.84987	2.93696	3.13318	3.63345	3.86048
ENSG00000108091	CCDC6	374.678	-0.29481	0.0660335	4.46455	8.02e-06	0.000218084	3.30373	2.65615	2.89674	2.50379	4.03833	2.61492	3.37241	2.94542	2.72212	1.86188	2.76523	2.89511	3.38378	3.12522	2.9754	3.01492	2.62561	3.10657	2.64672	2.96276	3.12712	2.10503	2.45304	2.5801	2.2841	2.31166	2.26678	3.32118	2.74792	2.36624	2.88012	3.32143	2.77932	3.22413	2.71066	2.58	2.74202	1.9625
ENSG00000108515	ENO3	40341.8	-0.610505	0.0901605	6.77131	1.28e-11	3.01e-09	845.107	489.43	461.566	437.55	603.526	699.193	676.63	699.438	521.287	298.414	541.458	719.139	595.953	424.759	599.055	491.684	478.5	801.771	645.93	530.295	470.203	341.816	557.769	380.613	428.155	456.867	337.736	515.954	293.785	302.18	364.484	547.637	599.096	478.878	391.812	497.692	491.692	299.421
ENSG00000108821	COL1A1	343.516	-0.636257	0.170751	3.72624	0.000194361	0.00276865	1.88519	17.1082	1.62937	2.40262	1.94047	1.58715	3.66894	1.26301	1.48604	2.23706	2.48379	1.75042	3.73524	2.16045	1.53978	1.74723	7.80395	2.23672	2.27131	0.996799	1.69567	2.04878	1.4376	1.96477	1.7862	2.05453	2.6312	3.72207	1.41236	0.827802	1.97035	1.79574	1.83437	1.14975	1.71694	1.08843	1.63129	1.24116
ENSG00000109771	LRP2BP	45.8143	0.551692	0.129144	-4.2719	1.94e-05	0.000448183	0.285206	0.226298	0.136644	0.202622	0.332192	0.179203	0.421748	0.2924	0.18821	0.273281	0.227501	0.206672	0.350714	0.313586	0.343844	0.184299	0.336402	0.256234	0.316107	0.441665	0.447794	0.420268	0.435941	0.412765	0.329154	0.282074	0.437487	0.383802	0.342759	0.342067	0.772157	0.306069	0.223514	0.373586	0.327909	0.669681	0.640983	0.29857
ENSG00000109971	HSPA8	19392.1	-0.314911	0.0642231	4.9034	9.42e-07	3.89e-05	236.179	200.838	245.861	214.42	215.967	237.067	217.719	203.002	225.336	202.949	224.513	284.674	197.441	253.614	256.649	193.993	262.041	244.725	282.631	224.434	292.634	270.326	181.595	205.873	159.79	197.77	163.575	223.58	187.223	158.845	201.631	206.012	237.357	221.875	150.063	167.776	208.723	177.885
ENSG00000110002	VWA5A	46.0558	0.301664	0.100541	-3.00042	0.0026961	0.0210675	0.304559	0.456342	0.345604	0.332897	0.287633	0.355759	0.311886	0.375561	0.377095	0.488577	0.304431	0.403485	0.37977	0.335643	0.312711	0.41357	0.312741	0.261672	0.284878	0.357443	0.465596	0.507922	0.460544	0.585193	0.405923	0.286819	0.508395	0.237872	0.331928	0.265007	0.648476	0.446489	0.491654	0.503205	0.46489	0.404371	0.496583	0.467646
ENSG00000110429	FBXO3	1502.7	-0.244999	0.066707	3.67277	0.000239935	0.00329176	8.17197	6.08772	6.51636	6.37816	5.27674	6.31062	7.53283	5.67607	5.6508	3.95784	6.02711	7.36978	7.54606	8.94964	7.28969	7.61312	6.691	7.24488	7.04615	7.26054	7.8807	7.34347	7.05194	6.56516	5.50971	5.9306	5.07647	6.80431	6.35318	5.76148	5.73062	5.27556	7.93186	6.23288	7.22926	5.66975	4.85291	7.12398
ENSG00000110435	PDHX	1839.56	-0.283816	0.0699352	4.05827	4.94e-05	0.000945759	28.9033	27.7476	28.6378	29.9057	24.0742	27.0632	27.7472	28.4398	22.7232	30.2569	22.8499	29.6509	30.8696	26.532	28.251	34.0332	31.7	25.6741	34.1757	30.435	32.4234	26.7069	21.5304	21.3089	28.8054	24.5643	18.4635	29.7434	26.7613	17.7599	24.9493	24.2499	32.4067	26.5728	20.0689	19.8173	22.1417	29.4322
ENSG00000110876	SELPLG	13.5675	0.67387	0.210697	-3.19829	0.00138245	0.0127434	0.141891	0.315047	0.105684	0.257228	0.137028	0.196352	0.241976	0.26305	0.170665	0.644933	0.0543865	0.0869567	0.314407	0.195306	0.196564	0.167119	0.294875	0.142929	0.220538	0.414798	0.0619763	0.33155	0.187589	0.477591	0.264969	0.259616	0.566638	0.117749	0.338003	0.184518	0.528959	0.188372	0.377851	0.334912	0.258688	0.293507	0.272416	0.39257
ENSG00000110934	BIN2	13.5059	0.634719	0.204618	-3.10197	0.00192238	0.0163206	0.128654	0.246863	0.104343	0.090701	0.157032	0.0969299	0.27019	0.142698	0.108321	0.272891	0.0511391	0.122647	0.325198	0.137734	0.124759	0.0942843	0.138634	0.215992	0.095709	0.175514	0.0874136	0.155877	0.352777	0.367425	0.224233	0.183086	0.520695	0.106764	0.172153	0.11386	0.216599	0.169073	0.103626	0.236186	0.218918	0.389621	0.156091	0.19259
ENSG00000111057	KRT18	1.49369	1.36051	0.508989	-2.67297	0.00751827	0.0444861	0.0371323	0.0801561	0	0.0336577	0	0	0	0.0185336	0	0	0.0166048	0	0	0.0198764	0.018004	0	0.0180057	0	0.0155383	0	0	0.0404904	0.0572732	0.0198837	0.0647185	0.0169851	0.0314547	0	0.0515981	0.0633772	0.109401	0.0470553	0.038454	0.0409009	0.0473882	0.0316273	0.0623787	0.0312668
ENSG00000111275	ALDH2	1262.45	0.208835	0.0785618	-2.65823	0.00785524	0.0460729	6.04194	6.16326	6.80138	6.81519	4.79849	8.07796	5.07191	4.86135	5.95543	8.1561	7.55781	6.24098	6.19922	6.21111	8.38787	7.31979	5.2344	4.90552	5.92961	7.52507	9.17394	11.528	6.71292	7.33056	6.84337	6.9696	8.15127	7.65461	5.58087	7.36169	7.83377	8.88686	7.36762	8.17209	6.8706	8.1461	7.36384	7.99402
ENSG00000111640	GAPDH	74528.1	-0.571561	0.0762327	7.49758	6.5e-14	3.07e-11	2518.42	1724.5	1557.31	1725.72	2298.82	2276.27	2143.61	2030.76	1928.45	999.455	1667.78	2029.93	1861.73	1469.62	1893.77	1678.98	2562.74	2280.16	2118.69	1536.01	1527.22	1234.17	1842	1245.09	1329.13	1506.1	1215	1468.28	1086.78	1417.84	1231	1609.47	1584.81	1380.28	1510.59	1452.97	1680.04	1180.95
ENSG00000111669	TPI1	11449.5	-0.602585	0.093847	6.42093	1.35e-10	2.29e-08	279.389	227.904	243.209	230.483	263.14	257.964	314.821	318.378	213.2	181.809	217.355	354.205	265.903	214.767	258.59	213.972	423.738	306.242	253.995	188.265	207.187	216.681	248.141	190.686	209.361	232.854	98.6439	229.014	174.444	139.347	143.077	253.97	258.563	193.308	168.417	135.297	188.125	187.775
ENSG00000111875	ASF1A	326.529	-0.173868	0.0636828	2.73022	0.00632924	0.0392384	6.42642	5.587	8.19291	8.01947	6.06271	7.46162	5.977	7.99697	5.98517	6.38214	6.6136	8.80401	7.25973	8.52925	7.25625	6.84063	7.15023	5.69752	7.1466	7.09325	7.8057	7.46358	6.58548	6.4818	6.32918	6.64426	5.01502	6.5749	6.6873	5.03353	6.688	7.10257	7.22497	8.24227	5.6174	6.44846	5.58275	7.80191
ENSG00000112031	MTRF1L	160.36	-0.25693	0.0776	3.31096	0.00092977	0.00947686	1.88296	2.39301	2.15706	1.77889	2.10656	1.68269	2.95485	2.30325	1.65235	1.9528	1.36384	2.24696	2.16648	1.74612	2.66177	1.8148	2.55915	2.36424	2.34162	1.88589	1.74337	1.53271	1.81348	1.88878	1.90671	2.26851	2.01067	2.45391	2.0883	1.8257	1.85295	1.7364	2.12851	1.98643	1.82766	1.77323	1.62615	2.18847
ENSG00000112130	RNF8	161.757	-0.276033	0.0708659	3.89514	9.81e-05	0.00161448	1.30209	1.1468	1.36682	1.29828	1.4157	1.32857	1.20033	1.05718	1.37403	1.27047	1.38192	1.88987	1.29258	1.63561	1.75931	1.49577	1.62479	1.46901	1.55469	1.50102	1.66324	1.24	1.24964	1.3945	1.15741	1.50886	1.23536	1.26783	1.0052	0.721046	1.16185	1.42271	1.56419	1.46293	0.967495	1.24214	0.911412	1.323
ENSG00000112208	BAG2	292.56	-0.192165	0.0564225	3.40582	0.000659645	0.00724724	2.60438	2.04907	2.17081	2.54706	2.06319	2.5643	2.33516	2.36036	2.12785	1.96255	1.89252	2.94013	2.69308	3.0725	3.05722	2.13308	2.53408	2.45085	2.66003	2.57708	2.77655	2.47558	2.35207	2.17448	2.23228	1.78695	2.61257	2.78688	1.73013	1.90089	2.81254	2.27986	2.51078	2.52899	2.50007	2.18179	2.48259	1.9333
ENSG00000112335	SNX3	2666.12	-0.105278	0.0347783	3.02713	0.0024689	0.0197641	79.5468	76.0336	85.7109	72.612	75.0671	79.7122	85.6446	75.4245	64.324	80.0762	70.8926	90.4932	83.7385	92.5354	82.428	78.0468	85.6402	80.4115	83.4783	80.8479	83.772	92.0431	86.0908	75.1106	70.8973	75.767	78.9755	79.1264	74.0951	71.5383	82.9934	72.022	74.9217	76.805	78.3129	76.5683	78.99	75.9842
ENSG00000112658	SRF	1137.34	-0.232685	0.0601037	3.87139	0.000108218	0.00174157	15.0159	13.5936	15.6017	14.0991	17.5023	14.9369	15.5674	12.731	16.3391	11.1405	13.7548	15.3097	13.8144	16.5658	15.2925	14.323	17.1486	18.4493	15.7792	14.0548	16.1547	10.3236	13.6956	12.7642	12.1351	12.8131	14.4767	16.6742	12.3759	11.83	16.8687	12.7426	12.6355	16.2135	16.2243	17.1486	16.1532	11.2945
ENSG00000112782	CLIC5	9694.95	-0.388235	0.0601787	6.45137	1.11e-10	1.97e-08	52.2712	52.171	49.2151	58.5097	65.3732	46.761	66.1754	45.2278	48.5672	39.27	45.4401	53.271	53.3397	67.6375	58.4746	58.4242	60.0746	57.787	64.0383	44.9096	54.6204	34.2765	42.4264	42.4974	36.061	39.2154	43.5478	55.3752	44.9926	46.8549	43.1415	41.562	48.9563	50.5733	54.4449	47.8715	52.4754	44.3962
ENSG00000112972	HMGCS1	267.079	-0.267427	0.0729814	3.66432	0.000247996	0.00337741	2.35587	1.87088	2.52833	2.12764	1.72918	1.99057	2.07846	2.9268	1.86771	1.86805	1.73789	2.57271	2.58725	2.66021	2.73478	2.33929	2.51824	2.29516	2.55453	2.04098	2.58506	2.07202	1.90085	2.09948	2.27783	2.61934	1.35472	2.73989	1.88773	1.48708	1.60678	2.25179	2.19932	2.40556	2.02632	1.83817	2.05826	2.26609
ENSG00000113070	HBEGF	301.936	-0.364576	0.128616	2.8346	0.00458829	0.0308903	6.89852	4.13015	4.82878	6.23573	3.33335	8.8053	7.1849	6.2967	7.62129	2.97965	6.66402	5.53862	7.07433	6.34488	4.98951	4.52489	6.00647	5.16376	5.72563	3.72417	6.77827	6.52495	3.66435	9.57186	3.70339	3.90519	5.55315	5.788	4.04272	6.07149	3.22438	4.10538	5.66395	4.38707	6.71236	4.70713	4.08171	4.20417
ENSG00000113140	SPARC	3471.29	-0.499657	0.126306	3.95592	7.62e-05	0.00133279	40.1977	106.43	27.9657	43.2959	45.7191	40.2238	32.8756	24.454	36.6166	34.7996	38.4893	35.6402	70.6073	43.3896	29.438	40.9607	80.84	40.4671	41.4048	27.2644	44.0108	44.4492	39.9319	33.7483	38.7564	36.9431	37.1839	56.4498	32.2422	24.2956	35.0168	37.9247	47.0611	33.8576	30.939	26.3903	29.3166	32.348
ENSG00000113456	RAD1	385.295	-0.170299	0.0435162	3.91345	9.1e-05	0.00152121	3.83779	3.40997	3.73791	3.09318	3.66225	3.82547	3.4451	3.90182	3.34207	3.01929	3.45953	4.00731	3.62294	3.94602	4.27148	3.6817	4.49776	4.38608	4.12717	3.7195	4.10744	4.30632	4.07124	3.6872	3.62685	3.5295	2.88214	4.12594	3.41455	3.05336	3.61418	3.63577	4.0478	3.87037	3.63564	3.75182	3.21505	3.62379
ENSG00000113845	TIMMDC1	1022.62	-0.416063	0.0670985	6.20078	5.62e-10	7.62e-08	21.9523	19.4625	24.7073	22.4853	20.8554	24.741	22.3809	25.1611	20.2851	20.4137	18.3569	27.5496	20.877	23.5689	25.012	18.7909	22.8773	23.5293	24.3792	20.7002	22.9079	19.2233	20.9113	17.5989	15.6922	21.5037	12.4446	21.5784	19.3058	12.4894	15.7409	19.5919	22.5381	18.7247	15.5701	15.0334	14.7546	20.3226
ENSG00000114209	PDCD10	159.129	-0.19145	0.0609802	3.13954	0.00169215	0.0148223	2.54015	2.77923	2.86647	2.27092	2.54341	2.69653	2.38847	3.35199	2.31447	2.45148	2.31849	2.57497	3.5262	2.8498	2.81754	2.48154	2.73345	2.97935	2.72289	2.4566	3.08534	3.56669	2.48674	2.16143	2.53204	2.94459	2.13702	2.80097	2.44986	2.23705	2.5337	2.11658	3.02696	2.45301	2.45721	2.51923	2.38204	2.51981
ENSG00000114993	RTKN	82.3275	-0.245341	0.0911195	2.69252	0.00709136	0.0425551	0.856174	0.890923	0.789769	1.0248	0.927535	0.839988	0.960914	0.613611	0.609956	0.918003	1.19768	0.894677	1.05559	1.29264	0.819606	0.723978	1.00065	1.05041	1.19424	0.898475	0.839025	0.885726	0.925528	0.623045	0.927867	0.81339	1.0879	0.819804	0.89483	0.437145	0.914755	0.862414	0.63657	0.797981	0.812482	0.635752	0.562409	0.720932
ENSG00000115109	EPB41L5	269.976	0.27833	0.0808761	-3.44143	0.000578646	0.00653279	1.31172	1.06317	1.29039	1.0712	1.46918	1.25265	1.07716	1.49472	1.04189	1.35554	1.46644	1.49305	1.38838	1.92097	1.99201	1.98437	1.0201	1.23406	1.79687	2.07648	1.98638	1.56529	2.4304	1.76927	1.60683	1.87928	1.95501	1.15528	1.4215	1.37992	2.44276	1.77726	1.76209	1.90829	1.63717	2.38735	1.57992	1.59426
ENSG00000115380	EFEMP1	137.996	1.04103	0.147933	-7.03718	1.96e-12	5.89e-10	0.992323	2.24764	0.614853	0.743039	0.704847	1.62993	0.958546	1.30642	1.33194	2.95462	1.62064	0.832881	1.44251	1.7398	1.3946	0.948554	1.92474	0.956124	0.77031	3.67868	1.52435	2.85414	2.45482	3.85053	2.50658	2.35507	3.54512	1.26506	1.62538	1.91461	4.14031	1.61592	1.20637	1.64747	2.81423	2.58463	3.79305	2.28875
ENSG00000115541	HSPE1	109.438	-0.491145	0.0998439	4.91913	8.69e-07	3.67e-05	4.00075	3.07668	4.85626	4.10802	3.80327	3.69377	3.94884	3.80653	2.4737	2.95498	4.02538	4.12308	4.07236	3.84809	3.66745	2.93768	3.03124	2.92807	4.13305	2.97415	3.34478	4.8738	3.05326	2.24276	3.29582	3.31693	1.74747	3.26815	2.22953	3.02302	2.65739	2.56135	3.52816	3.13296	1.7551	2.44924	1.96901	2.23709
ENSG00000115548	KDM3A	500.253	0.226522	0.064371	-3.51901	0.000433163	0.00523206	1.82948	1.87195	1.86303	1.72819	2.06003	1.80953	1.44489	1.56538	1.5728	1.38266	1.52892	1.75988	1.89178	2.09619	2.3059	1.76972	1.57065	1.83423	2.01161	2.4593	2.78154	1.87346	2.42309	2.30345	2.3	2.4145	2.21393	2.37507	2.23856	2.22308	2.72301	2.33105	1.94785	2.539	2.32567	2.80997	1.73101	2.01671
ENSG00000115556	PLCD4	1909.11	-0.283453	0.0761851	3.72058	0.000198765	0.00282419	20.2392	16.1643	15.705	18.1576	19.7444	20.8855	17.0726	13.7744	19.1082	12.0505	19.8654	20.8914	16.3593	18.1619	21.9793	20.0041	27.1946	20.4866	22.791	19.7697	17.2396	14.6808	23.6613	16.4151	16.4859	17.9833	15.0308	16.2062	11.6772	15.5774	14.8037	23.9646	16.8637	14.558	19.0153	17.7932	16.1467	12.8481
ENSG00000115956	PLEK	15.151	0.649988	0.177274	-3.66657	0.00024583	0.00335203	0.160005	0.307019	0.111231	0.193377	0.10516	0.137771	0.318344	0.159724	0.134716	0.258583	0.254403	0.1144	0.330907	0.209363	0.1724	0.249177	0.120692	0.232809	0.193426	0.291044	0.19931	0.310178	0.530147	0.34272	0.247889	0.276494	0.632519	0.17704	0.32939	0.222522	0.329242	0.150195	0.276167	0.254575	0.363019	0.635991	0.313592	0.22455
ENSG00000116161	CACYBP	750.117	-0.15793	0.0436846	3.61524	0.000300068	0.00393003	9.24325	8.45072	8.453	8.69197	7.299	10.2824	9.74834	7.50006	7.88642	8.55987	7.87998	9.95287	9.76248	10.2131	10.2695	8.72098	8.70059	9.38557	10.2076	9.69767	11.1962	9.27069	9.35211	8.0729	8.24895	9.10051	7.70433	9.33178	7.5783	6.45396	8.03051	8.18474	9.0348	9.89553	7.59081	9.13596	8.02338	8.77169
ENSG00000116221	MRPL37	1299.46	-0.1891	0.050731	3.72751	0.000193379	0.00275626	29.3951	27.8136	30.1624	29.4001	27.8048	27.5865	29.3978	27.4245	25.4268	28.2863	27.4093	33.7069	25.6113	26.9465	30.1958	29.7639	32.1932	30.8711	30.5129	26.8284	28.9789	27.1296	30.2721	22.6712	24.1945	25.399	29.6155	27.1946	28.9913	23.5786	24.0482	26.3066	22.3391	26.5183	24.7431	23.6473	25.8733	29.928
ENSG00000116285	ERRFI1	157.981	0.236472	0.0811493	-2.91404	0.00356788	0.0256728	1.45891	1.55405	1.59238	1.33476	1.73975	1.95473	1.15292	1.91912	1.89416	3.12346	1.89012	1.88634	1.97387	2.26253	1.94362	1.54005	1.62645	2.62329	1.96271	2.70643	2.61246	1.72466	2.60776	2.21956	2.01996	2.36999	2.43704	2.27427	1.97043	1.6135	2.74313	2.11948	2.32981	1.96743	2.09967	2.1717	2.32486	2.56025
ENSG00000116678	LEPR	70.3951	0.762118	0.141717	-5.37775	7.54e-08	4.86e-06	0.185421	0.276938	0.203801	0.25892	0.118571	0.169904	0.209383	0.25013	0.147677	0.455561	0.264437	0.214983	0.22801	0.46676	0.311018	0.165267	0.228426	0.186778	0.260035	0.676831	0.28091	0.469955	0.360715	0.681613	0.519699	0.430955	0.496681	0.469933	0.324973	0.507503	0.527315	0.321764	0.342525	0.23184	0.35815	0.362817	0.475654	0.430418
ENSG00000116701	NCF2	19.1386	0.738615	0.200795	-3.67846	0.000234647	0.00323186	0.105542	0.273396	0.178839	0.310915	0.122628	0.178913	0.118117	0.184375	0.255476	0.443737	0.165187	0.084893	0.245556	0.169485	0.179106	0.130522	0.102356	0.332232	0.110412	0.418452	0.161348	0.287717	0.217052	0.508644	0.218442	0.33794	0.681709	0.131376	0.281095	0.135104	0.444219	0.156037	0.163948	0.188912	0.17959	0.483187	0.299195	0.222176
ENSG00000116717	GADD45A	69.9514	0.539994	0.145914	-3.70077	0.000214942	0.00301632	1.62798	1.66129	0.987691	1.47565	1.62579	2.20779	1.61951	1.44784	1.64482	2.23334	2.4355	1.11107	1.77525	2.40834	1.52129	1.41542	0.947307	1.40137	1.11476	1.30228	2.95638	2.32392	3.34802	1.87032	1.85724	1.46227	2.40709	1.49836	3.50985	1.51562	4.485	3.55093	1.71659	1.43457	2.03986	4.23553	2.01385	1.49545
ENSG00000118194	TNNT2	21.2277	2.91249	0.382411	-7.61613	2.61e-14	1.49e-11	0.0155469	0.0469848	0.00810584	0.0422765	0.0262747	0.0150599	0.0463981	0.0310393	0.0196347	0.134263	0.0903795	0.0250104	0.136649	0.108187	0.0150762	0.0128178	0.0452329	0.023491	0	0.214747	0.459504	0.805264	0.83929	0.116552	0.331938	0.056892	0.0987733	0.00645081	0.439273	0.521863	0.2552	0.459704	0.048301	0.102749	0.0925912	0.0926944	0.169763	0.170185
ENSG00000119125	GDA	33.2126	1.62413	0.419788	-3.86893	0.000109312	0.00175586	0.122552	0.136943	0.0526203	0.0130688	0.0182749	0.0907807	0	0.0575704	0.115322	0.0655331	0.186974	0.0541196	0.26836	0.123483	0.062916	0.0416042	0.713117	0.094402	0	0.752351	0.484911	0.110052	0.185319	0.0926465	0.446043	0.131901	0.757229	0.0897352	0.60772	0.155853	0.418719	0.408049	0.0447933	0.468495	0.650137	0.331571	0.36331	0.169966
ENSG00000119421	NDUFA8	836.459	-0.302396	0.0821906	3.67921	0.00023396	0.00322702	56.4834	45.5282	56.5337	62.761	47.4297	69.6112	52.8759	74.849	47.3773	60.1725	64.7777	74.4858	50.932	58.0417	62.6077	57.845	60.5518	65.6061	75.0299	61.5628	55.9771	65.9192	56.3313	47.2095	48.2348	62.436	36.6807	63.9869	55.4766	40.1589	40.8654	52.0293	59.5949	61.5134	39.3734	37.1235	47.3243	63.1961
ENSG00000119487	MAPKAP1	1160.53	-0.25766	0.0486708	5.29394	1.2e-07	7.13e-06	9.31485	8.48826	9.26361	11.1172	9.09254	10.0875	10.5361	9.18882	9.63608	7.84529	8.21743	11.5944	9.95546	9.05825	10.959	10.3348	9.56652	10.8475	9.46524	9.1588	10.2946	8.74703	9.25661	9.01633	9.20033	9.39543	8.56365	9.57473	8.5978	7.12693	7.35016	9.74034	10.4517	8.57502	8.4932	8.50267	8.21452	9.05344
ENSG00000120899	PTK2B	58.3904	0.26819	0.0949645	-2.82411	0.00474128	0.0316567	0.347966	0.419388	0.325048	0.413971	0.251155	0.449422	0.382213	0.354593	0.335696	0.520609	0.265823	0.388733	0.464763	0.302675	0.386639	0.376534	0.379646	0.357815	0.351889	0.467288	0.502402	0.268766	0.581432	0.481353	0.404318	0.37139	0.644791	0.378998	0.416369	0.296954	0.549213	0.416457	0.240235	0.335372	0.481081	0.493966	0.627174	0.366251
ENSG00000121671	CRY2	1626.97	0.207971	0.0627235	-3.31568	0.000914205	0.00937505	13.6015	10.8636	13.3494	12.2622	13.8776	11.493	9.1607	11.7337	11.2507	17.2602	14.7867	11.0587	13.0289	13.6464	16.1752	13.9113	12.9414	15.8025	16.0059	17.7438	15.7449	13.0679	15.621	14.7046	14.336	13.0318	14.5892	12.2024	11.9192	12.3605	20.7486	15.3264	11.7349	16.9965	17.5069	20.8219	17.4535	15.6783
ENSG00000122122	SASH3	7.05174	0.607798	0.209531	-2.90076	0.00372263	0.0265143	0.124727	0.179496	0.108383	0.0942134	0.122962	0.140957	0.144758	0.0622542	0.105014	0.188972	0.111551	0.133766	0.214958	0.111274	0.0604753	0.0514161	0.100802	0.14658	0.0173977	0.255234	0.148304	0.226678	0.320634	0.155842	0.108694	0.190176	0.158484	0.0690032	0.23109	0.118269	0.122493	0.17562	0.0861112	0.114488	0.176863	0.230178	0.157147	0.0875209
ENSG00000122420	PTGFR	21.3319	1.32383	0.217682	-6.08147	1.19e-09	1.48e-07	0.0889686	0.153643	0.0721566	0.044802	0.133653	0.143636	0.0590038	0.0789446	0.124846	0.350468	0.141458	0.0106018	0.0919985	0.190495	0.115033	0.171152	0.143805	0.109535	0.033093	0.343892	0.141049	0.312603	0.345606	0.62463	0.275671	0.144697	0.34333	0.164068	0.173996	0.224965	0.374463	0.0835141	0.214983	0.206885	0.34483	0.404154	0.531409	0.241393
ENSG00000123338	NCKAP1L	22.6372	0.656248	0.190679	-3.44163	0.000578225	0.00653105	0.0539578	0.256249	0.106903	0.0537998	0.0410355	0.067948	0.091251	0.0700222	0.0817739	0.127531	0.0530835	0.0578682	0.178545	0.0693189	0.0837185	0.0667289	0.0941924	0.0923995	0.0406423	0.154583	0.159477	0.105908	0.210837	0.173361	0.164577	0.153025	0.319953	0.129853	0.114967	0.092095	0.168058	0.0820526	0.0949935	0.136698	0.0734517	0.170046	0.158627	0.127217
ENSG00000123395	ATG101	31.1789	-0.477923	0.117306	4.07415	4.62e-05	0.000896756	0.570686	0.554364	0.650877	0.40413	0.617866	0.621912	0.585458	0.569686	0.660675	0.437724	0.606099	0.306022	0.590121	0.496406	0.795523	0.470507	0.916669	0.664684	0.746275	0.419686	0.617978	0.622297	0.550145	0.420191	0.590579	0.636295	0.498535	0.532783	0.3139	0.162341	0.345285	0.527328	0.572532	0.432167	0.257943	0.394941	0.46437	0.495557
ENSG00000123545	NDUFAF4	547.842	-0.28805	0.0840054	3.42894	0.000605941	0.00676317	12.5677	9.71252	15.4602	14.5943	10.2608	11.7408	13.0807	15.9611	10.1107	11.2824	9.96003	12.3033	12.6488	14.101	11.8185	11.099	13.1209	12.93	13.1944	11.7378	11.4639	14.3139	10.2556	9.24448	11.0691	14.8935	7.00898	12.4335	9.13584	10.1527	10.0711	10.2774	11.1855	12.8579	8.46655	8.076	9.57952	13.3882
ENSG00000124107	SLPI	11.6957	1.90818	0.260727	-7.31867	2.5e-13	1.01e-10	0.382413	0.1651	0.199382	0.519944	0.161572	0.463043	0.66574	0.477178	0.563453	1.39053	0.855036	0.512658	0.296577	0.614101	0.278125	1.02467	0.185435	0.674119	0.400059	1.76073	2.63077	0.833993	1.47459	2.45731	1.08308	0.612233	4.3732	0.0793363	1.50561	0.870267	4.10435	2.09996	0.495031	0.737143	1.8708	2.11717	1.60604	0.966019
ENSG00000124177	CHD6	373.064	0.242923	0.0859973	-2.82477	0.00473141	0.0316252	1.34098	1.75438	1.34747	1.07922	1.55206	0.873857	1.40272	1.44004	0.831385	0.886561	0.959455	0.902119	1.19336	1.47912	1.42648	1.28984	1.32021	1.13385	1.43517	1.92503	1.8968	1.07675	1.50425	1.71032	1.75645	1.57252	1.73489	1.75352	1.69023	1.39639	1.75822	1.71307	1.4308	1.83964	1.69407	1.69596	1.80218	1.56029
ENSG00000124225	PMEPA1	522.003	-0.533946	0.0833144	6.40881	1.47e-10	2.45e-08	6.08364	6.73794	5.15172	6.27126	5.77074	5.22867	5.47843	3.86011	5.323	2.85554	4.89865	5.56504	6.13663	5.14015	5.92836	5.84346	7.64495	6.35846	5.18301	5.05495	4.6502	4.17324	4.06821	5.3869	5.26699	5.09268	3.37668	5.91468	3.59143	3.23496	4.08352	5.18159	4.20013	5.05866	3.94117	3.36982	2.92237	3.05518
ENSG00000124374	PAIP2B	2069.37	0.386811	0.109549	-3.53094	0.000414088	0.00503886	18.8484	12.8388	22.097	14.0105	10.1188	10.5834	16.9059	15.6374	10.6228	18.8773	11.8179	15.0541	14.5242	21.4858	19.2864	15.8604	12.1922	8.63679	12.2018	20.5808	22.224	13.7875	16.7029	22.0846	23.5193	20.2303	25.6353	22.7866	19.7063	25.759	18.7138	18.2235	18.0957	21.4887	18.1216	18.2882	26.87	23.9133
ENSG00000124491	F13A1	64.1836	1.15701	0.160947	-7.18872	6.54e-13	2.26e-10	0.337823	1.06956	0.273986	0.351577	0.317183	0.339361	0.360959	0.324741	0.442448	1.03504	0.313326	0.268374	0.750407	0.575983	0.436792	0.330098	0.825132	0.667986	0.481687	1.02415	0.624839	0.845897	0.939197	1.87599	1.09037	0.915718	1.48384	0.353024	0.880906	1.11048	1.73785	0.81392	0.660824	0.689091	0.894195	1.3641	1.53438	1.08516
ENSG00000124713	GNMT	4.03288	1.02519	0.372137	-2.75487	0.00587156	0.0371901	0	0.182899	0	0.0959996	0.0447475	0.0512962	0.158038	0.105724	0.0445855	0.577665	0.189443	0.0567926	0.383308	0.113384	0.256758	0	0.154069	0.266712	0.221594	0.108364	0.16191	0.28872	0.27226	0.170139	0.23074	0.193782	0.717728	0.131834	0.343396	0.0602555	0.534921	0.223687	0.274199	0.116659	0	0.270625	0.800633	0.0891802
ENSG00000124762	CDKN1A	65.675	1.24688	0.310586	-4.01459	5.95e-05	0.00109645	0.323315	0.62403	0.198317	0.430973	0.755331	0.884294	2.30819	0.683466	0.832659	1.07191	0.56131	0.387539	0.786648	0.468296	0.331968	0.266559	0.737778	0.842938	0.732177	0.700532	2.05461	1.03692	2.9921	0.835097	1.16017	0.939543	4.22096	1.65717	2.11421	0.800698	6.48387	1.10864	0.137869	0.607514	2.00644	1.84668	1.72526	0.48043
ENSG00000124813	RUNX2	14.7257	0.516742	0.168827	-3.06078	0.00220761	0.0180974	0.0765105	0.114111	0.0652762	0.0252186	0.0352649	0.0336882	0.110709	0.0833197	0.0644182	0.132781	0.0808694	0.0447574	0.115078	0.104249	0.134898	0.0745487	0.0674555	0.112102	0.116423	0.0782834	0.155954	0.0758453	0.143043	0.134084	0.181843	0.127264	0.200328	0.0808084	0.0708781	0.118716	0.111246	0.0646378	0.0504216	0.130244	0.100602	0.112562	0.12853	0.0878521
ENSG00000125730	C3	489.191	0.505552	0.143477	-3.52358	0.000425751	0.00515831	1.31904	2.39263	1.25226	1.85141	2.0878	1.45889	1.80179	1.08581	1.9352	4.1386	2.18331	1.24044	2.58541	2.65037	1.05478	1.75703	2.98804	1.79472	2.37673	1.96901	1.58008	1.88378	4.20564	2.88327	1.75854	3.02128	5.2449	1.19671	2.04264	2.38014	3.11975	1.98338	2.40068	2.74318	2.69253	3.32435	3.57596	1.86909
ENSG00000125741	OPA3	455.739	-0.234587	0.0673565	3.48276	0.00049627	0.00581055	2.59455	2.33749	2.30399	2.41621	2.77307	2.0944	2.97587	2.9448	2.42887	2.88631	2.59595	2.88423	2.77479	2.73327	2.18857	2.33445	3.46414	3.1625	3.43561	3.04257	2.36658	1.828	2.66182	2.11256	1.87388	2.86134	2.5792	3.00351	2.17307	1.99513	2.79739	2.62732	2.50287	2.64909	1.94033	2.664	2.05491	2.58375
ENSG00000127533	F2RL3	2.86725	-1.85305	0.407895	4.54296	5.55e-06	0.00016093	0.102543	0.132813	0.0178212	0.108439	0.0577664	0.0993305	0.0850075	0.0170605	0.143893	0	0.03057	0.0366579	0.0883622	0	0.0662918	0.0704516	0.0331491	0.0688619	0.100123	0.0174864	0.0696722	0.0559081	0	0.0183033	0.0446808	0.0156351	0.0289545	0.085095	0.0158323	0	0	0.0144384	0.0176988	0.018825	0.0290811	0.0145567	0.0287103	0
ENSG00000127951	FGL2	249.17	-0.349009	0.131899	2.64603	0.0081443	0.0473457	1.54759	4.64665	1.43038	2.08823	1.82042	1.6354	1.78446	2.32609	1.3178	1.3349	1.80877	1.38626	3.23696	4.16085	2.19994	1.68915	3.18084	2.10808	1.99432	1.76339	1.53245	3.10662	2.69444	1.9211	2.44445	1.72953	1.99624	2.72907	1.95499	1.50081	1.45818	1.72344	2.64988	1.61749	1.63838	1.52786	1.65442	2.20644
ENSG00000128050	PAICS	475.038	-0.121691	0.0447034	2.72219	0.00648504	0.0399319	3.25229	2.90643	3.50993	3.40837	3.44008	3.17979	3.89149	3.39037	2.93614	3.36311	2.90194	3.51237	3.66877	3.94443	3.74194	3.46891	3.94816	3.55864	4.17483	3.21905	3.93275	3.24881	3.42219	3.26388	2.57658	3.67582	3.22381	3.41611	3.15332	3.30385	4.02045	3.12548	3.2974	3.36526	3.14759	3.97117	3.39401	3.40244
ENSG00000128340	RAC2	17.5687	0.735443	0.188733	-3.89674	9.75e-05	0.00161073	0.217811	0.545411	0.340687	0.414604	0.27608	0.274285	0.325017	0.195687	0.311758	0.455405	0.175322	0.186877	0.630641	0.186546	0.147852	0.125703	0.211237	0.219405	0.218748	0.423431	0.266384	0.451268	0.425542	0.629826	0.398609	0.438379	0.940989	0.234976	0.403554	0.520464	0.421707	0.276018	0.135339	0.263909	0.555942	0.72353	0.548854	0.366811
ENSG00000129521	EGLN3	114.14	0.844802	0.14019	-6.0261	1.68e-09	1.98e-07	0.232159	0.407604	0.556796	0.98203	0.405432	0.67466	0.854517	0.65663	0.534275	0.809004	0.80977	0.622458	0.376101	0.646211	0.457763	0.414711	0.690463	0.537872	0.589368	1.28271	1.11206	1.98304	0.795741	1.47523	0.856474	1.28849	1.2783	0.706409	0.709724	0.757273	1.73931	1.26179	0.689212	1.03141	0.70449	1.17985	1.33902	0.866658
ENSG00000130312	MRPL34	892.794	-0.421057	0.0966746	4.35541	1.33e-05	0.000330958	47.1399	25.9405	36.5156	35.2005	26.9036	39.9373	33.5706	33.3136	32.5077	34.5542	35.7022	39.482	29.9435	28.1572	39.0009	32.2023	34.1064	40.9274	52.6029	32.9204	31.9909	40.2658	29.0836	29.3296	32.3754	38.2654	19.6175	32.3509	22.9439	19.2844	22.2659	23.2628	27.586	31.8551	20.117	22.8799	21.526	28.6046
ENSG00000130347	RTN4IP1	150.989	-0.383458	0.110724	3.46318	0.000533835	0.00614273	2.50459	2.16263	2.94747	2.65941	1.95012	3.53523	2.31359	3.76816	2.31962	2.55328	2.68801	3.70298	2.79338	3.14101	2.65429	2.56641	2.34224	2.75719	3.71315	2.4345	2.68023	2.28242	2.70417	1.93511	2.75949	3.58426	1.21236	3.16219	2.65167	1.40459	1.77702	3.26459	2.6308	2.52232	2.10046	1.43235	1.65294	2.15416
ENSG00000130348	QRSL1	496.605	-0.306955	0.0951988	3.22436	0.00126253	0.0119229	4.26327	3.3654	6.31967	4.90621	4.20293	5.42533	6.0186	6.39413	4.83875	5.68032	5.75673	5.83856	5.91036	5.6045	4.75229	4.40222	4.19539	5.58912	7.52078	4.60796	6.94348	4.22724	4.46976	4.28606	4.8262	6.17535	3.25735	6.06989	4.9271	3.45992	3.89663	5.47318	4.3501	4.71898	3.52051	3.70244	3.2562	4.10016
ENSG00000130349	MTRES1	292.4	-0.364339	0.0630898	5.77492	7.7e-09	7.13e-07	6.97961	6.64862	7.82196	7.22708	6.52752	8.01213	8.5741	7.21532	6.08563	4.96749	6.30893	8.84399	7.52551	8.16356	8.21347	6.94213	8.1179	8.33173	8.39823	6.37892	7.06278	6.14825	6.896	5.37344	6.2989	6.95333	4.62894	7.09061	6.30473	6.0765	5.81262	7.80609	7.63962	7.2776	4.94502	5.50059	5.36183	7.52939
ENSG00000130635	COL5A1	257.464	-0.764741	0.164644	4.64481	3.4e-06	0.000108784	0.959869	4.60256	0.71874	1.62441	1.05271	1.0485	1.42723	0.815478	0.919931	0.821517	1.27857	1.26489	1.90064	1.50862	1.18826	1.41016	3.55523	1.10061	1.42719	0.767927	0.848181	1.04668	0.808506	1.2139	1.17019	1.24246	1.15478	1.54649	0.818259	0.604196	0.898262	1.04816	1.17381	0.894196	1.08598	0.952378	0.771936	0.812547
ENSG00000130734	ATG4D	285.055	-0.34397	0.0666534	5.16057	2.46e-07	1.28e-05	7.80404	5.74502	6.67711	6.68836	7.16518	8.62568	8.01226	6.84153	5.39128	5.00238	7.15858	8.04769	7.44905	6.61421	8.39243	6.43409	7.71402	8.81858	8.16415	6.11662	8.00462	7.60973	7.51027	6.53628	4.59932	7.11658	5.57255	7.18192	3.66111	5.80611	6.33773	6.97339	8.18544	6.86034	4.83079	6.22098	6.44997	5.70777
ENSG00000131080	EDA2R	20.7454	1.43633	0.237144	-6.05677	1.39e-09	1.67e-07	0.0630304	0.258517	0.11502	0.0856987	0.146469	0.15264	0.329188	0.18876	0.172473	0.315139	0.155023	0.236594	0.130354	0.134957	0.259768	0.0129915	0.183383	0.333331	0.0923144	0.193473	0.674506	0.481114	0.502296	0.270014	0.508088	0.50455	0.934376	0.130765	0.934245	0.26895	0.769344	0.199686	0.179504	0.27771	0.750767	0.362381	0.476483	0.185759
ENSG00000131378	RFTN1	366.983	-0.576902	0.113701	5.07383	3.9e-07	1.89e-05	3.99059	4.59088	4.97104	5.3608	4.90671	4.37483	5.06332	6.04696	3.94334	4.69206	3.49423	5.4074	4.52185	5.18039	4.10149	3.50679	4.94775	6.21022	5.14968	3.00729	3.83573	4.3124	2.43257	4.24821	3.48805	5.10451	1.93312	5.39374	4.05101	2.67823	2.40376	3.41172	5.04826	4.80358	2.12454	2.41185	2.46877	3.79284
ENSG00000131386	GALNT15	207.981	0.662732	0.156471	-4.23549	2.28e-05	0.000515415	1.2201	0.676709	1.3187	1.82438	1.24924	1.8634	0.69104	0.85346	1.52215	2.13731	1.82399	1.27987	0.874866	2.00221	1.22634	2.28351	0.362754	1.19314	1.8559	3.98203	2.17837	2.08792	2.79307	3.04257	1.76176	2.29758	2.04445	0.835127	2.19456	2.199	1.8892	2.02391	1.85379	1.93251	1.18202	2.35151	2.42367	2.21972
ENSG00000132394	EEFSEC	153.867	-0.195393	0.0686036	2.84815	0.0043974	0.029968	3.35593	3.41152	3.2016	4.03431	3.55984	3.64276	5.18529	3.49261	3.2664	3.46181	3.95931	3.72677	3.91323	2.54806	3.3928	3.33589	3.4393	3.69217	3.74484	2.82489	3.75987	3.27013	3.79345	3.49214	3.04901	3.89757	3.72992	3.51572	2.64586	2.16658	4.12728	3.41829	3.67258	3.56545	3.36147	2.95977	3.57851	3.10641
ENSG00000132465	JCHAIN	8.52682	1.65702	0.328074	-5.05075	4.4e-07	2.08e-05	0.147424	0.222768	0.115296	0.0668147	0	0.21421	0.0733286	0.147166	0.155155	0.100512	0.0988878	0.197635	0.64789	0.157828	0	0.0911587	0.214461	0.0371257	0.0308454	0.490231	0.338063	0.361703	1.09904	0.434188	0.385422	0.438328	0.499531	0.12234	0.614571	0.209686	0.43435	0.186821	0.19084	0.568353	0.313571	0.0941763	1.45499	0.713788
ENSG00000132763	MMACHC	196.07	-0.260353	0.08998	2.89345	0.00381031	0.0269789	1.89593	2.03659	2.47125	2.55733	1.85956	2.04425	2.51475	2.09539	2.2329	3.18027	2.02872	2.42063	1.76211	2.2472	2.47325	2.1958	2.56105	2.13716	2.45566	2.00914	1.82876	1.57516	1.53178	1.36574	1.49487	2.14745	2.2083	2.55668	2.27908	1.88765	2.04246	1.94495	1.86992	1.82731	1.68027	1.62447	2.21811	2.28064
ENSG00000133805	AMPD3	260.628	1.0723	0.259971	-4.12469	3.71e-05	0.000752397	1.23959	1.61629	0.555207	1.9531	1.06856	1.64399	4.1546	1.58622	1.75814	3.58475	1.49555	0.437192	1.23019	0.311728	1.13752	1.55699	0.871373	0.745843	0.905141	3.3623	2.46735	3.9825	1.18053	1.67504	1.64575	1.05792	4.73581	0.80775	2.48163	1.06023	4.61508	2.43183	0.964939	2.52919	3.23471	6.19318	1.40457	5.40105
ENSG00000134013	LOXL2	53.2671	-0.648388	0.198761	3.26215	0.00110571	0.0107907	0.456978	1.78385	0.248186	0.578179	0.506825	0.387331	0.464071	0.342133	0.376738	0.45869	0.255439	0.296099	0.698966	0.366921	0.406213	0.376759	1.62501	0.575402	0.414323	0.331194	0.50455	0.52945	0.323055	0.428233	0.298678	0.296128	0.540335	0.845353	0.335142	0.205825	0.400707	0.386066	0.423949	0.471898	0.364497	0.373012	0.399833	0.288595
ENSG00000134333	LDHA	13713.3	-1.02752	0.162544	6.32147	2.59e-10	3.97e-08	230.395	207.462	63.2612	111.438	192.897	190.305	144.652	140.302	170.536	35.3453	151.866	109.957	160.783	121.374	118.247	118.004	270.539	225.652	132.868	46.6514	53.6484	52.6982	146.019	86.0562	82.7148	61.2188	60.3621	168.65	76.672	99.4687	142.501	151.778	140.675	80.083	111.3	78.3231	64.7135	51.2035
ENSG00000134363	FST	25.0121	1.17341	0.236425	-4.96314	6.94e-07	3.03e-05	0.227752	0.393312	0.323851	0.0750694	0.279932	0.381068	0.535522	0.103342	0.296351	0.282326	0.37035	0.444105	0.256918	0.288157	0.441713	0.204842	0.200798	0.291987	0.381219	0.275399	1.13949	0.56443	1.12838	0.310438	0.43304	0.549306	1.10495	0.223364	0.901485	0.28271	2.50978	0.717165	0.321626	0.456122	0.845549	0.652504	0.713031	0.261513
ENSG00000134480	CCNH	190.959	-0.178598	0.0641725	2.7831	0.00538427	0.034795	1.68689	1.6346	1.7297	1.61399	1.79764	1.89732	1.88322	2.05814	1.5702	1.79757	1.48354	1.78904	2.14166	2.08686	2.11747	1.56848	1.52691	1.61427	1.62355	1.72598	1.4709	1.87011	1.66713	1.82668	1.41289	1.38034	1.683	1.73428	1.77107	1.71684	1.98801	1.27469	1.55284	1.92004	1.40331	1.66031	1.35394	1.57825
ENSG00000134709	HOOK1	3.27712	1.60859	0.351871	-4.57154	4.84e-06	0.000144917	0.00607846	0.0104971	0.00633836	0.0110194	0.00513637	0.0176642	0.00604683	0	0.0102355	0.0110513	0.0108727	0.00651897	0.0314273	0.0260297	0.0117888	0.00501143	0.00589498	0.00612294	0.00508716	0.0373159	0.0805348	0.0265127	0.0437522	0.00650983	0.0158914	0.0111217	0.0257453	0.0100884	0.0394169	0.0207494	0.0614012	0.0205409	0	0.0267815	0.0206862	0.0621278	0.0306337	0.0153549
ENSG00000134780	DAGLA	38.098	-0.398521	0.139774	2.85118	0.00435573	0.0297767	0.383204	0.271494	0.47131	0.409691	0.332115	0.295057	0.615801	0.362915	0.281275	0.428742	0.404236	0.590118	0.264169	0.431286	0.314432	0.518458	0.371637	0.445394	0.435836	0.402137	0.320451	0.182144	0.272796	0.326215	0.239756	0.386527	0.599283	0.342464	0.273072	0.111804	0.314305	0.406749	0.305265	0.270574	0.284231	0.418453	0.280607	0.157199
ENSG00000134871	COL4A2	926.514	-0.78329	0.183045	4.27921	1.88e-05	0.000435927	1.69717	9.78073	1.83449	2.96417	2.86327	1.66406	2.62075	2.06905	1.80484	2.79535	2.49631	1.94067	4.73597	1.90241	2.28804	1.88191	8.19531	2.42738	2.98925	1.67902	2.86276	2.36975	1.66611	2.21661	1.99178	2.59676	1.98619	4.0927	1.67084	1.01941	1.50582	1.94339	3.6499	1.81406	1.58734	1.9014	1.7633	1.79507
ENSG00000135070	ISCA1	1340.9	-0.261727	0.0624352	4.19198	2.77e-05	0.000599267	23.4333	19.7193	22.5711	23.3535	22.5413	24.3291	25.4733	26.1216	19.4936	23.3893	21.8826	28.7405	24.8112	25.2559	24.9332	22.0074	24.6637	23.1634	25.0683	21.3581	24.2933	25.7054	22.4017	20.9855	20.4211	23.0572	13.3473	22.1805	20.5392	17.6097	19.0176	18.5384	23.3236	22.0084	19.594	19.8547	16.8416	26.2253
ENSG00000135108	FBXO21	644.973	0.406136	0.0744095	-5.45813	4.81e-08	3.26e-06	5.53657	3.90168	4.66006	4.35837	3.76935	3.70369	3.16964	3.07323	3.28885	5.34901	4.70003	3.91416	5.00627	4.37681	4.61455	5.39708	4.74341	3.86811	4.64749	7.55315	9.05869	5.64923	6.19518	4.25434	5.41628	4.65625	6.10614	4.63573	4.63832	4.91559	8.38771	6.34842	4.62806	6.98272	5.11185	7.09831	5.48462	5.8188
ENSG00000135409	AMHR2	44.9087	-0.443145	0.126579	3.50094	0.000463613	0.00551571	0.514311	0.753608	0.325032	0.663962	0.724332	0.981306	0.914742	0.917914	0.892295	0.595046	0.585428	0.902592	0.983073	0.817569	0.891685	0.57822	0.710394	0.769262	0.378261	0.430551	0.68301	0.424867	0.801291	0.484046	0.407456	0.484772	0.884547	0.776003	0.649704	0.37241	0.616613	0.592503	0.774719	0.429174	0.570175	0.889402	0.706904	0.3937
ENSG00000135643	KCNMB4	47.1472	-0.416935	0.12141	3.43411	0.000594498	0.00667797	0.480691	0.921231	0.586823	0.637627	0.57461	0.567846	0.419874	0.339405	0.513302	0.383684	0.597681	0.276624	0.533431	0.828404	0.625305	0.608963	0.898252	0.472398	0.618165	0.371871	0.513804	0.664792	0.651005	0.426911	0.613028	0.375402	0.71507	0.467007	0.423582	0.306832	0.453986	0.316955	0.704207	0.542391	0.438897	0.409428	0.413605	0.325783
ENSG00000135845	PIGC	145.821	-0.197131	0.0702043	2.80796	0.00498568	0.0328859	1.55944	1.57251	1.86492	1.47283	1.58498	1.41552	1.54048	1.43696	1.15688	1.49692	1.37519	1.8128	1.58999	2.15983	1.55452	1.43853	1.3643	1.65873	1.64281	1.65136	1.57822	1.72425	1.55867	1.2263	1.02637	1.64612	1.17319	1.48414	1.43454	1.36494	0.954702	1.29902	1.73918	1.65765	1.50305	1.63477	1.52053	1.61613
ENSG00000135912	TTLL4	87.8589	-0.254598	0.0952631	2.67258	0.00752706	0.0445167	0.84414	0.664949	0.640872	0.489966	0.938564	0.423195	0.390409	0.524815	0.536162	0.565429	0.622515	0.540013	0.727406	0.642112	0.868845	0.647118	0.87611	0.745892	0.756051	0.734903	0.543361	0.444092	0.936533	0.555116	0.451705	0.670643	0.401443	0.589904	0.521332	0.412854	0.604622	0.619313	0.659476	0.61172	0.680395	0.681153	0.640622	0.430221
ENSG00000135919	SERPINE2	69.2229	-0.57987	0.145359	3.98922	6.63e-05	0.0011911	0.279904	0.681118	0.145936	0.507425	0.360158	0.53611	0.379701	0.336566	0.487399	0.433717	0.506359	0.450282	0.624918	0.490348	0.518182	0.430069	0.814364	0.602351	0.468511	0.579288	0.265819	0.485573	0.392478	0.395148	0.216206	0.384102	0.328715	0.781299	0.235725	0.2823	0.321299	0.360078	0.316219	0.308312	0.292265	0.178806	0.464868	0.273186
ENSG00000135930	EIF4E2	626.171	-0.241165	0.0748086	3.22377	0.00126517	0.0119432	3.49391	2.92259	2.52029	2.64514	3.78275	2.52873	3.00176	2.52666	2.00153	2.09337	3.32455	2.90082	3.89002	3.04977	3.65281	2.90513	4.20186	2.96456	3.16086	3.00106	3.72274	2.33788	4.5572	2.15795	2.8891	2.56981	2.55609	3.55014	2.89648	2.1685	2.67375	3.0272	3.45895	2.59665	3.4962	2.52785	2.65542	2.43217
ENSG00000136040	PLXNC1	127.794	0.750155	0.162194	-4.62506	3.74e-06	0.000118448	0.346432	0.539418	0.793553	0.473597	0.297538	0.506121	0.378527	0.419524	0.47338	0.428504	0.355548	0.401991	0.440446	0.74784	1.0629	0.594647	0.269881	0.326083	0.518079	0.784459	0.879787	1.78972	0.607336	0.742034	1.14326	0.706599	1.1546	0.622102	0.925957	1.29243	0.674076	0.642921	0.629306	1.10724	1.08234	0.536935	0.796634	0.812959
ENSG00000136167	LCP1	65.95	0.504628	0.158345	-3.18689	0.00143813	0.0130879	0.392884	1.19219	0.538441	0.610494	0.436332	0.434946	0.625344	0.38099	0.699384	1.00003	0.341341	0.409318	1.02146	0.697013	0.489843	0.323916	0.783824	0.667137	0.338206	0.620211	0.526261	0.856831	0.934954	0.781423	0.674983	0.842087	1.69259	0.493711	1.26867	0.715278	0.680349	0.521585	0.592867	0.778966	0.821339	1.08997	0.980584	0.614388
ENSG00000136522	MRPL47	309.405	-0.220859	0.0820445	2.69195	0.00710365	0.0426184	12.9404	10.0562	14.4513	12.5241	10.7937	11.5242	14.8663	15.1679	9.10276	13.8506	13.1787	16.0271	11.6977	14.0324	12.2247	11.3915	13.157	11.0167	16.6642	13.9236	13.0183	16.7963	11.3318	11.3999	11.3134	13.5569	7.46109	11.951	10.6343	9.30962	11.3147	12.8719	14.1359	11.5409	8.91429	9.13756	10.0979	13.2513
ENSG00000136636	KCTD3	345.571	-0.273602	0.0475608	5.75268	8.78e-09	7.89e-07	4.4407	4.02071	3.4226	3.53103	3.72365	4.14758	3.99956	3.96808	3.69104	2.65336	3.00662	3.81245	4.81506	5.07022	4.06395	3.80162	4.25158	3.70668	4.14422	3.79989	3.6114	3.78962	3.43344	3.9409	3.8006	3.3664	3.1075	4.01498	3.0301	2.68799	4.10142	3.55011	3.84603	3.50279	3.38197	4.1693	3.19576	3.4619
ENSG00000137033	IL33	131.742	0.383623	0.122859	-3.12246	0.00179345	0.0154831	2.0844	3.22151	1.20549	1.42893	1.2137	1.35739	2.1084	2.29057	1.38628	2.34067	2.4595	1.52161	1.91992	2.45653	1.90239	1.41523	1.80065	1.28802	1.53924	2.50906	1.89229	3.80091	2.55759	3.47042	2.42705	2.30751	2.68563	3.47402	2.937	2.61093	2.44762	2.0717	1.43302	2.10301	2.11617	2.14837	3.36918	2.4926
ENSG00000137094	DNAJB5	1849.71	-0.233534	0.0835446	2.79532	0.00518487	0.0339353	18.1936	11.8928	18.1747	12.9229	18.6431	17.6799	12.9896	21.8114	17.4599	9.68947	17.0675	19.1801	17.3229	20.0367	19.4811	14.8483	19.3329	24.2992	21.0548	15.6165	20.3759	20.2819	20.8065	15.6934	16.1078	17.5114	10.8644	18.5975	12.8132	16.0024	16.911	11.922	16.3771	18.7083	18.0301	16.3696	16.8254	15.4989
ENSG00000137337	MDC1	340.992	0.225088	0.0733648	-3.06806	0.00215451	0.0177391	2.48192	2.2657	2.08914	1.80245	2.5963	2.20866	1.97074	2.2313	2.10854	3.06489	2.36013	1.64357	2.22631	2.39297	2.27628	2.45918	2.08075	2.51514	2.54014	2.86068	2.59045	1.70371	4.17405	2.67407	2.29318	2.70143	2.93833	1.98518	2.37539	2.2967	3.25344	2.29256	1.55609	2.38797	2.74128	3.64851	2.61215	2.32907
ENSG00000137547	MRPL15	946.91	-0.267166	0.0794823	3.36133	0.000775685	0.00825367	29.4056	23.4761	28.8199	33.2666	26.7491	31.6288	27.4303	32.4018	24.3793	27.4909	30.9555	37.8096	28.5461	33.4764	30.9773	30.8412	32.5075	31.2394	37.6547	31.8955	33.0482	36.901	27.3951	25.2628	28.9026	35.0455	17.8314	29.9762	23.6386	20.222	21.1282	29.2409	32.3161	31.5051	22.1747	20.0096	20.6773	33.3119
ENSG00000137692	DCUN1D5	234.488	-0.424809	0.0658559	6.45059	1.11e-10	1.97e-08	0.893778	0.997624	0.995643	1.09864	1.06472	1.14452	1.15803	1.28391	0.844289	0.764931	0.861749	1.15494	1.15414	1.34426	1.2134	0.941771	1.1501	1.09356	0.977895	0.794044	1.01756	1.06018	0.833868	0.859152	0.942268	0.825644	0.609388	1.10351	0.860293	0.709418	0.902846	0.928201	1.11523	0.979688	0.67511	0.701858	0.776366	1.04996
ENSG00000137714	FDX1	306.164	-0.302585	0.0821226	3.68455	0.000229104	0.00317332	5.18325	4.25647	5.91512	5.2732	4.71682	6.39022	6.31013	5.77118	3.89102	4.84364	6.09447	6.18085	6.2593	6.82959	5.88746	4.58714	5.76499	5.36722	5.61202	5.87819	5.06096	6.79821	4.58437	4.7553	4.83286	5.52111	3.71522	6.55726	5.00314	2.80456	3.81398	6.0325	6.41878	5.72927	3.45391	4.27589	4.12534	6.16523
ENSG00000137776	SLTM	1238.69	0.158992	0.0395751	-4.01748	5.88e-05	0.00108556	7.32275	7.29154	7.38157	6.47965	7.99528	7.68055	8.37977	7.72722	6.6171	7.87917	6.86074	6.57566	7.6946	8.70479	8.89149	7.99036	8.00041	7.29211	7.80789	8.28373	9.68573	8.74474	10.0087	9.06617	9.10164	8.96196	10.671	7.82871	7.36457	6.77048	9.99409	10.3833	7.39581	8.39595	9.76913	9.74441	8.89548	7.94956
ENSG00000138061	CYP1B1	51.2296	0.850143	0.168823	-5.03571	4.76e-07	2.22e-05	0.245927	0.163346	0.335348	0.25721	0.207812	0.357336	0.498705	0.26438	0.366335	1.34996	0.439895	0.26375	0.440139	0.455682	0.605375	0.343126	0.293543	0.362062	0.20582	0.600031	0.347042	0.536336	0.894807	0.850921	0.469846	0.545156	0.689074	0.23548	0.481933	0.365934	0.947508	0.33562	0.195909	0.437587	0.370185	0.805647	0.76271	0.414161
ENSG00000138078	PREPL	741.432	0.316874	0.0885971	-3.57657	0.000348129	0.00438597	4.56898	4.83794	4.26168	3.14091	4.92346	3.2145	4.19771	6.21379	3.37041	4.6107	3.6177	3.75374	4.39226	5.3327	4.92519	4.76338	3.87549	2.96271	3.78877	4.94648	6.03075	5.88872	6.47972	5.1102	5.85684	4.83181	3.4857	5.54821	7.00907	6.16075	6.38665	5.0522	4.5001	6.78721	6.93054	5.26618	5.48665	5.32969
ENSG00000138382	METTL5	249.933	-0.151789	0.0513784	2.95433	0.00313347	0.0234618	4.3555	4.36187	4.43804	4.81325	4.23504	5.56763	5.00551	4.94346	3.88481	3.7605	4.41121	4.94843	5.14135	6.02554	4.87934	4.86988	5.6899	4.86818	5.95879	4.82271	5.18896	5.20482	5.52161	5.13319	4.59289	5.00349	4.1781	4.47263	4.58758	4.05077	4.72112	5.00698	4.05743	4.40323	4.51786	3.89612	3.82546	4.65555
ENSG00000138768	USO1	5584.92	0.296984	0.0759516	-3.91017	9.22e-05	0.00153996	51.9919	49.0609	62.5518	50.7952	67.4328	45.9516	57.7541	52.2096	46.2547	55.6225	52.7643	48.3269	64.3844	88.9041	66.1995	66.4149	45.1054	62.0714	67.0663	77.9399	91.7115	64.6156	72.5508	66.2719	59.4698	59.1696	81.0919	51.9677	65.66	81.2548	104.264	66.5185	63.9678	86.3188	73.0541	94.3025	95.7201	60.9845
ENSG00000138769	CDKL2	1.36655	1.71312	0.54408	-3.14865	0.00164026	0.0144451	0.0107712	0.00930053	0.0112317	0	0	0	0.0107151	0.0107523	0	0.0293747	0.0096333	0	0.011138	0	0.010445	0	0.010446	0	0.00901456	0	0.0109776	0.0117453	0.0110757	0.0115356	0.0375465	0.00985392	0	0.0178769	0.0898041	0.0122561	0.0272011	0.0181994	0.0111546	0.0118644	0.00916411	0.0366973	0.0271418	0.0453487
ENSG00000139173	TMEM117	82.6548	-0.421965	0.0872645	4.83547	1.33e-06	5.12e-05	1.12634	1.2586	1.4854	1.48637	1.49764	1.17128	1.96084	1.86843	1.05989	1.41539	1.08142	1.66983	1.59289	1.40089	1.67048	1.35196	1.60638	1.3348	1.20604	1.4236	1.01288	1.08371	1.29444	1.11758	1.02486	1.27287	1.01024	1.45702	1.07411	1.05545	1.11546	1.24542	1.54381	1.36837	1.14149	0.747734	0.820855	1.24132
ENSG00000139370	SLC15A4	309.488	0.200039	0.076157	-2.62667	0.00862245	0.0493079	2.89691	1.99751	2.67306	2.50305	2.22778	3.37144	2.55011	3.09987	2.38642	2.04613	2.93571	3.14037	2.82316	3.58105	2.79909	2.64612	3.02169	2.9286	2.91285	3.81699	5.2889	4.81788	3.40742	3.35918	3.05124	2.94574	2.94829	2.57695	2.99256	3.64014	3.06138	3.67986	2.85974	3.23683	3.35127	2.86684	3.42233	3.30798
ENSG00000141506	PIK3R5	8.87731	0.730434	0.242312	-3.01444	0.00257457	0.0204037	0.0151824	0.072102	0.0237473	0.0275235	0.0641465	0.0441204	0.0377584	0.060623	0.0639142	0.0897103	0.0135785	0.024424	0.0784971	0.0812692	0.0736134	0.0250344	0.0294482	0.0688206	0.0254127	0.0466026	0.0464203	0.0662217	0.124893	0.130079	0.119077	0.138895	0.186484	0.0818942	0.0914206	0.0259132	0.0511213	0.0641321	0.0471685	0.0585315	0.0710444	0.0969867	0.0828911	0.0191762
ENSG00000141526	SLC16A3	710.379	-0.764712	0.185304	4.12681	3.68e-05	0.000747367	3.71391	3.31337	5.51957	3.02527	4.43636	7.85849	1.57112	7.25467	6.28503	2.91626	4.64027	6.49727	4.28056	2.52298	4.36721	5.59494	5.8634	6.84208	6.92897	4.96142	3.54617	2.38816	3.82525	3.2573	6.61819	4.75783	2.2524	4.27485	2.41749	1.70581	0.960746	4.87838	5.51361	3.03755	1.92107	2.60632	1.44575	3.25193
ENSG00000142197	DOP1B	648.961	-0.24053	0.068053	3.53445	0.000408629	0.00498478	4.56845	3.53607	4.07291	3.73488	3.70577	3.09897	4.32498	4.10692	3.50641	4.13002	4.16485	4.2431	4.56091	3.60735	4.52803	5.02546	5.01191	5.18665	4.59971	3.78981	3.91004	2.79355	4.6522	3.60868	3.59629	3.96006	3.02004	3.80161	3.36701	2.87916	4.07938	4.2167	2.60732	3.84359	3.73115	3.11724	3.54048	3.85213
ENSG00000142347	MYO1F	28.5505	0.532372	0.182379	-2.91905	0.00351101	0.0254276	0.128484	0.24524	0.155133	0.122591	0.171428	0.137561	0.127816	0.0877563	0.142339	0.34425	0.0665276	0.108786	0.286698	0.180989	0.111479	0.144957	0.118048	0.245225	0.0792331	0.242166	0.0827037	0.176974	0.250327	0.311417	0.241617	0.365002	0.34943	0.106623	0.238052	0.153892	0.165081	0.119973	0.196086	0.141525	0.149588	0.391667	0.176081	0.159436
ENSG00000143171	RXRG	426.108	-0.735904	0.111133	6.62186	3.55e-11	7.57e-09	13.5726	7.84345	7.97068	10.6712	14.4928	9.41448	11.6273	9.25799	8.3433	5.00457	9.24138	18.0306	9.56819	7.3899	9.42464	6.96539	14.662	9.96065	10.1895	5.63283	7.03508	6.39565	9.31873	6.21343	8.74641	6.79921	5.2554	6.90553	8.00305	5.01139	6.55926	7.31633	10.4376	8.76948	6.32323	5.7712	5.7802	4.29689
ENSG00000143318	CASQ1	29447.3	-0.324076	0.0995118	3.25666	0.00112731	0.0109623	791.875	747.075	681.202	678.7	829.415	776.743	826.095	589.707	714.561	495.305	701.559	958.363	762.653	750.079	669.096	904.609	1426.83	865.123	785.608	599.296	900.583	623.168	1118	447.928	810.345	676.229	490.437	745.328	620.375	349.122	798.632	823.895	752.957	821.731	742.23	547.421	846.482	535.153
ENSG00000144120	TMEM177	78.4061	-0.360953	0.0800853	4.5071	6.57e-06	0.000186896	1.93748	1.48284	1.88257	1.53666	1.59998	1.19432	1.46745	1.84617	1.52004	1.78128	1.69342	2.36124	2.00346	2.07421	2.09232	1.81519	1.98576	1.55245	1.93475	1.35162	1.63804	1.41647	1.58475	1.3676	1.40063	1.61135	1.19363	1.9915	1.14218	1.25261	1.27881	2.17623	1.89244	1.57634	1.2363	1.20018	1.47944	1.79828
ENSG00000144381	HSPD1	1480.62	-0.313528	0.0728315	4.30484	1.67e-05	0.000396759	11.2405	8.69977	12.9517	10.2361	8.76629	11.4455	11.873	11.6607	9.45771	11.2299	9.43855	13.5771	11.4612	12.3856	11.371	10.6097	11.995	10.6532	15.5519	12.7619	11.6006	11.2879	8.70908	8.45478	9.40514	12.7158	7.16827	12.4208	8.91855	6.42485	9.21066	9.47734	10.4263	9.92978	7.48555	8.73439	9.49171	10.5152
ENSG00000144644	GADL1	420.504	-0.440037	0.126024	3.49169	0.00047998	0.0056556	4.42184	3.3485	3.50133	2.50773	2.88397	3.44346	2.2347	3.06075	3.00626	2.43617	2.55188	4.31117	2.64076	4.24448	3.67648	2.72284	6.19941	4.18424	5.50158	2.48393	3.59082	2.46673	4.31992	1.98374	3.53748	3.17278	1.19516	3.51248	2.63596	3.11215	1.80473	4.01535	2.63653	2.4657	2.62207	2.578	3.06532	1.81854
ENSG00000145293	ENOPH1	196.864	-0.172598	0.0599147	2.88074	0.00396747	0.0278222	4.8691	4.46412	5.47664	5.18213	4.46117	4.84908	4.6805	5.24286	4.39896	5.52041	4.74617	6.16075	6.05322	6.73555	5.88883	5.66071	5.99552	4.62919	6.15833	5.40176	5.43639	5.72705	5.51307	4.80451	5.02989	5.30532	3.638	4.88054	3.95316	4.13972	5.0889	5.80054	5.2124	6.32747	4.44519	4.05405	4.57232	4.56065
ENSG00000145416	MARCHF1	39.835	0.323663	0.123215	-2.62681	0.00861893	0.0493009	0.224178	0.250225	0.171046	0.0941663	0.240257	0.174784	0.228451	0.234701	0.138108	0.139173	0.156484	0.0820961	0.152657	0.216584	0.275714	0.121714	0.169687	0.143202	0.178466	0.234967	0.273056	0.280225	0.354208	0.193241	0.257306	0.240103	0.40296	0.172422	0.217805	0.205312	0.23934	0.217106	0.198184	0.228862	0.158167	0.251486	0.275559	0.161142
ENSG00000145569	OTULINL	10.4543	0.575882	0.214336	-2.68682	0.00721351	0.043172	0.0809367	0.139772	0.0759577	0.0513543	0.0683925	0.0627212	0.0322062	0.0565564	0.0408869	0.051503	0.0361933	0.0347209	0.0669544	0.0866486	0.0470917	0.0533831	0.117741	0.0326116	0.0338686	0.124218	0.0824883	0.132385	0.0416125	0.121353	0.1058	0.118471	0.171403	0.073882	0.149957	0.055257	0.0545052	0.0273509	0.0838178	0.133727	0.103291	0.0965128	0.0747813	0.156749
ENSG00000146674	IGFBP3	139.187	0.414845	0.143656	-2.88775	0.00388002	0.0273653	1.65863	2.26132	1.10535	1.17561	1.2751	0.930179	1.33985	1.40674	1.09199	2.19932	1.9184	0.869352	1.34114	1.22829	1.88655	0.555212	2.4068	1.34415	1.25245	1.95226	1.71584	1.93102	3.02634	2.364	1.66278	1.26639	2.63045	1.70758	1.94087	1.94405	3.68474	1.04303	1.17525	1.70334	1.44299	1.08345	1.73884	2.00569
ENSG00000147687	TATDN1	253.96	-0.232402	0.0715768	3.24689	0.00116675	0.011261	3.02905	2.183	2.81038	3.24285	2.51927	3.01503	3.4285	2.89279	2.44991	2.74272	3.45565	4.09268	3.66245	3.26835	3.46929	2.58581	2.72944	2.54668	3.15385	3.37988	3.25727	3.68009	2.72228	2.65651	2.39027	2.7711	2.41437	3.09754	2.05483	2.10327	2.54981	3.02245	2.85282	2.81104	1.84659	2.91518	2.56429	3.26353
ENSG00000148200	NR6A1	49.7839	0.586306	0.124263	-4.71828	2.38e-06	8.2e-05	0.41585	0.220968	0.208477	0.231962	0.358156	0.139439	0.381864	0.247476	0.215462	0.494347	0.472052	0.300184	0.289431	0.419513	0.348974	0.395597	0.224916	0.265836	0.287795	0.613682	0.529777	0.462178	0.838768	0.505315	0.432088	0.482863	0.352266	0.305275	0.444504	0.373085	0.585673	0.445906	0.256735	0.449247	0.367413	0.708399	0.275405	0.262622
ENSG00000148488	ST8SIA6	17.6376	1.08153	0.156645	-6.90431	5.04e-12	1.3e-09	0.112942	0.0975219	0.117772	0.0365622	0.0272679	0.0937755	0.160507	0.0724786	0.0543384	0.18334	0.115441	0.0692157	0.0333682	0.0863665	0.125169	0.0931162	0.0547667	0.130022	0.08102	0.181594	0.180883	0.167141	0.174203	0.198716	0.21794	0.177128	0.239183	0.0870307	0.23915	0.247847	0.21052	0.102232	0.0751904	0.186608	0.151001	0.233625	0.142299	0.217376
ENSG00000148926	ADM	35.7928	0.530475	0.138456	-3.83137	0.000127432	0.00196959	0.661697	1.39664	0.68999	0.355425	0.434888	0.569751	0.780153	0.415894	0.453947	1.33671	0.701387	0.657084	0.760257	0.970763	0.617897	0.666772	0.713027	0.493732	0.656337	0.777331	1.44867	1.30946	0.907207	0.734903	0.768856	1.47974	0.954964	0.589785	0.885423	0.725035	0.783938	1.11803	0.939048	0.539892	0.917435	1.29419	1.48212	1.03181
ENSG00000149131	SERPING1	706.759	0.361824	0.0937864	-3.85796	0.000114339	0.00181203	4.0739	6.73597	3.54967	5.06407	4.46126	5.12942	3.9508	4.16115	5.40047	7.03429	4.48218	3.5663	5.28821	4.34454	4.21036	3.8655	4.37889	4.31009	4.51744	5.23255	4.50536	6.35846	6.99261	6.37996	5.08844	5.66616	10.9003	4.22428	5.74494	4.66245	7.42917	4.60672	5.03496	4.99947	5.77903	6.96672	7.90277	5.16217
ENSG00000149212	SESN3	183.831	0.436724	0.143902	-3.03487	0.00240643	0.0193471	0.420155	1.31162	0.640329	0.688442	0.828417	0.469609	0.86273	0.580733	0.462597	0.930374	0.621465	0.548812	0.857786	1.55125	0.940231	0.666153	1.33212	0.531749	0.531959	1.27865	1.17483	1.30397	1.36257	0.761492	1.50684	0.694833	1.50122	1.24268	0.998011	0.925512	1.90444	0.978405	0.814438	0.789129	1.06324	1.4544	1.04516	0.698502
ENSG00000149257	SERPINH1	233.534	-0.629361	0.151001	4.16793	3.07e-05	0.000648139	2.17721	4.25338	0.841905	1.98993	1.94709	2.4693	1.85905	2.84353	2.16918	1.61635	1.89853	1.55666	2.76729	1.83556	1.31076	1.28643	4.63649	2.72315	2.77877	1.70788	1.63648	1.95864	1.63244	2.10827	1.60484	1.57685	2.11328	4.5169	1.38664	1.24901	1.4662	1.27222	1.48435	1.86858	1.32753	0.981306	2.05735	1.52011
ENSG00000149743	TRPT1	359.41	-0.441576	0.141375	3.12343	0.00178758	0.0154685	6.93551	7.52468	14.2759	9.58171	9.52073	8.79119	8.59222	8.18448	5.70912	7.8282	8.62403	9.81612	10.9575	5.68603	12.3259	11.7549	10.5268	11.4533	9.21373	5.56618	8.2772	14.2539	13.733	8.06279	10.695	7.83088	6.44291	11.4253	5.85171	3.54978	6.294	7.62359	15.3527	5.93545	5.17685	4.45793	5.39238	11.3109
ENSG00000150687	PRSS23	659.201	-0.338271	0.128878	2.62474	0.00867152	0.0495308	3.16165	2.97073	2.52325	3.12306	3.3448	2.73948	3.49192	3.28037	2.24695	2.01867	3.13046	5.85777	5.22062	2.24408	3.54875	2.59023	4.14302	2.88888	3.14191	1.94604	3.24256	2.9318	3.33808	4.05257	3.4061	3.86718	1.88952	4.8962	2.83204	2.4078	2.09981	3.3104	3.13498	3.1096	3.11355	1.3189	1.92377	3.87806
ENSG00000151247	EIF4E	287.1	-0.162161	0.0495648	3.27171	0.001069	0.0105414	3.61065	2.72178	2.92836	2.99227	2.96387	2.96459	3.56906	3.42124	2.69257	2.81337	2.52187	3.44206	3.33062	3.7182	3.65694	3.48714	3.52389	2.75955	3.68373	3.62395	3.35276	3.01226	3.45343	3.19172	2.98671	3.04102	2.51483	3.2341	2.8033	2.97372	3.16483	3.17625	3.13378	2.97967	2.39904	2.6946	3.27347	3.3009
ENSG00000151743	AMN1	67.6246	-0.407703	0.0854328	4.7722	1.82e-06	6.58e-05	1.61657	1.17628	0.965957	1.25127	1.02835	1.17885	1.26484	1.41428	0.886991	0.743028	1.03967	1.1688	1.52136	1.41952	1.32103	0.988362	1.62062	1.39054	1.56575	1.37526	1.68458	1.04974	0.952538	1.05045	1.29797	1.14657	0.815481	1.55253	0.8245	0.764709	0.947977	1.10485	1.54244	1.14041	0.880858	1.08296	0.823858	0.948261
ENSG00000152061	RABGAP1L	129.217	0.239828	0.079528	-3.01564	0.00256433	0.0203423	0.404185	0.446965	0.362314	0.308518	0.4464	0.298795	0.507893	0.407016	0.298513	0.370649	0.371	0.254763	0.502273	0.489645	0.598235	0.295233	0.371354	0.342857	0.362007	0.46071	0.52395	0.533525	0.623419	0.482231	0.35841	0.447611	0.51658	0.394258	0.479534	0.516388	0.620785	0.416347	0.396543	0.519408	0.542969	0.459019	0.50031	0.441845
ENSG00000152413	HOMER1	847.791	-0.340818	0.0741967	4.59343	4.36e-06	0.000133436	6.62617	6.24824	7.63372	6.99299	9.67566	6.41862	8.08556	7.53273	5.8555	4.54752	6.24516	9.08932	10.5883	10.068	9.93866	7.61415	9.72117	9.35965	8.60895	8.29699	8.15932	6.72394	7.03548	6.57374	6.70685	6.08767	4.94518	8.76215	6.52963	6.83484	8.69067	8.53171	9.64185	8.04302	5.81322	8.14599	6.06233	5.89562
ENSG00000154262	ABCA6	185.28	0.584069	0.111975	-5.21604	1.83e-07	1e-05	0.696246	0.63941	0.553954	0.251709	0.438701	0.61596	0.328295	0.68699	0.521825	0.801216	0.449924	0.276237	0.653371	0.775542	0.839078	0.580661	0.503495	0.506749	0.501862	1.18181	0.779321	0.855759	1.35323	0.987025	1.03814	0.732683	0.865933	0.744769	0.995448	0.755598	0.98924	0.605204	0.679352	0.731445	0.722481	0.750709	1.04117	0.820095
ENSG00000154556	SORBS2	127.618	0.558259	0.143813	-3.88185	0.000103663	0.0016783	0.202465	0.290089	0.199522	0.121002	0.137244	0.146554	0.161572	0.244309	0.157353	0.303382	0.515372	0.138396	0.186353	0.276301	0.317156	0.170592	0.151041	0.194982	0.169446	0.400655	0.312921	0.349359	0.377486	0.433667	0.319919	0.301243	0.358093	0.275103	0.476115	0.20253	0.348357	0.552614	0.267274	0.21076	0.304763	0.229301	0.325172	0.236054
ENSG00000154767	XPC	87.5623	0.262306	0.093903	-2.79337	0.00521621	0.034095	1.13074	0.976355	0.999662	0.824403	0.75816	0.881019	0.745829	0.760684	1.07621	0.93852	0.868389	0.843607	0.927772	0.973695	1.03691	1.05384	0.953573	0.755216	1.1212	1.09406	1.2401	0.643304	0.922584	1.25047	1.16748	0.865789	1.70747	0.611964	1.1272	0.978956	1.48984	1.36023	0.954612	0.947664	0.993404	1.54934	1.36271	1.17981
ENSG00000154814	OXNAD1	250.052	-0.286437	0.0993867	2.88205	0.00395097	0.0277303	1.88841	1.72744	2.62229	2.55061	2.36199	1.91981	2.68768	2.86498	1.84182	2.96592	2.09024	2.23581	2.43606	2.60216	2.70152	1.81897	2.50232	2.76859	2.222	2.08521	2.2295	2.06938	1.65341	2.03244	2.37889	2.83942	1.44129	2.7463	2.24303	1.87218	1.89655	1.65066	2.81727	2.17274	1.40781	1.43327	1.60188	2.77089
ENSG00000155099	PIP4P2	177.759	-0.68456	0.0904299	7.57005	3.73e-14	1.95e-11	3.69532	3.19078	4.01906	3.40357	4.31455	5.25389	4.09114	3.51035	4.71711	2.22143	3.39379	4.70887	5.01271	3.53072	5.95312	3.63631	3.17916	4.18265	3.12593	2.98817	3.21946	2.40471	2.36977	2.93626	2.02569	2.59909	2.97883	2.62142	1.98771	2.5093	3.21102	2.21554	4.01203	2.34156	3.11017	2.63982	2.4197	3.07815
ENSG00000155659	VSIG4	18.4281	0.590354	0.195086	-3.02613	0.00247708	0.0198231	0.268656	0.906812	0.152805	0.177103	0.268293	0.40219	0.31585	0.341326	0.246759	0.732667	0.196589	0.0523864	0.70714	0.313762	0.473675	0.241631	0.544779	0.344428	0.224842	0.674708	0.497829	0.612536	0.703186	0.392348	0.297974	0.58093	0.848245	0.222944	0.452506	0.138952	0.452302	0.474566	0.404682	0.618747	0.706496	0.561667	0.533374	0.452438
ENSG00000155926	SLA	10.5025	0.678829	0.204947	-3.31222	0.000925579	0.00944591	0.0456383	0.131357	0.0237949	0.0620518	0.0449924	0.0589451	0.0454009	0.0151861	0.0320211	0.124463	0.0272114	0.065261	0.0865197	0.0488592	0.0516326	0.0689826	0.0811447	0.0766205	0.0445613	0.0700438	0.038761	0.0746486	0.156429	0.179216	0.0994298	0.118297	0.141754	0.075746	0.126836	0.0692403	0.102447	0.0706866	0.0708943	0.0251351	0.0647152	0.110138	0.0958351	0.0896683
ENSG00000156170	NDUFAF6	325.84	-0.186552	0.0493774	3.77809	0.000158033	0.0023522	1.57061	1.14141	1.55131	1.41112	1.31551	1.54372	1.5716	1.692	1.22931	1.26866	1.26463	1.556	1.49074	1.67652	1.70171	1.50755	1.46513	1.36404	1.63056	1.29126	1.72746	1.54189	1.60081	1.26279	1.27239	1.51692	1.1978	1.3951	1.23311	1.13203	1.36477	1.56425	1.48342	1.45098	1.28141	1.46722	1.13741	1.44662
ENSG00000156261	CCT8	874.954	-0.182935	0.0507372	3.60553	0.000311511	0.00405179	14.2747	13.386	13.3379	14.6395	13.0279	13.0016	15.1675	14.3008	10.5396	14.2167	14.5818	17.1566	15.5015	15.0995	15.2979	14.2436	16.391	16.664	17.6703	17.2753	17.2425	17.351	12.4161	12.2192	12.6628	14.0889	12.5544	14.3368	11.8967	10.0328	14.3851	13.5292	15.3127	14.8781	12.6092	13.03	12.2909	14.0016
ENSG00000156508	EEF1A1	3779.13	0.307912	0.0783376	-3.93058	8.47e-05	0.0014459	14.7899	28.1275	14.5366	15.9106	14.0096	19.285	14.2961	14.4304	16.8717	25.1343	18.8284	13.9427	21.0959	21.7136	18.2625	13.8602	21.9984	17.8925	18.4957	22.3744	22.9332	27.5685	26.4976	27.1733	21.8398	21.9014	23.263	19.9137	26.0593	14.155	26.6444	30.2803	19.4972	19.1287	19.0868	21.1963	25.1071	21.0882
ENSG00000156990	RPUSD3	323.588	-0.179766	0.0607135	2.96089	0.00306756	0.0231439	3.5431	2.6607	3.59383	3.33808	3.64719	3.76493	4.44321	3.15104	3.1368	3.68935	3.38006	3.86896	2.96431	2.90808	3.51911	3.27521	3.51945	3.10397	3.88181	3.59224	3.43594	2.763	3.61015	2.95514	2.39528	3.3396	3.41972	3.15408	2.81479	2.52889	3.4254	3.16563	3.19111	3.41782	3.24284	2.88065	3.46302	3.27273
ENSG00000157510	AFAP1L1	472.02	-0.378376	0.140417	2.69466	0.00704603	0.0423867	4.8495	6.98146	5.02067	4.08118	5.54937	2.90764	2.7185	3.3428	2.54917	2.4211	3.46821	1.97245	7.25734	3.62215	6.14964	3.44747	6.3774	2.89254	5.8084	5.02401	5.41991	3.57583	2.53345	2.86162	2.98627	2.34922	2.94689	3.49882	2.73247	1.91504	2.57058	3.81846	3.52178	3.78409	3.33619	5.41627	5.20281	4.18574
ENSG00000157911	PEX10	103.824	-0.187833	0.0700067	2.68308	0.00729478	0.0434782	1.83805	1.53506	1.35107	1.85724	1.48952	1.29887	1.90342	1.39868	1.26848	1.31479	1.17227	1.51883	1.30864	1.80647	1.4902	1.77624	1.92868	1.38103	1.37437	1.17155	1.64296	1.24856	1.61116	1.33922	1.12913	1.40586	1.44215	1.60032	1.28403	1.09715	1.45847	1.89648	1.52902	1.74248	1.51254	1.47573	1.54387	1.4589
ENSG00000158517	NCF1	5.42926	1.20155	0.378232	-3.17674	0.00148938	0.0134262	0.0166948	0.100908	0.0174087	0.121061	0.0705367	0.0646876	0.132864	0.0333311	0.0140563	0.197294	0.0447936	0.0179047	0.0863169	0.0536191	0	0.0412925	0	0.151353	0.0279443	0.136653	0	0.109228	0.103001	0.143037	0.13094	0.213824	0.19799	0.0277084	0.0618633	0.0189965	0.0983745	0.0564167	0.0172891	0.183892	0.184652	0.398154	0.0280457	0.0281154
ENSG00000158578	ALAS2	6.35898	1.90328	0.523503	-3.63567	0.000277262	0.00369041	0	0.0961403	0.319284	0.025231	0.0705642	0.0808911	0.110763	0.0277868	0.0234362	0.151824	0.0497901	0.149264	0.0287835	0.1192	0.0269928	0.183594	0.0269954	0.0560785	0	0.0284806	0.0567384	0.0607059	0.372094	0.149055	0.485151	0.381978	1.48551	0	0.0773593	0.0316731	0.164022	0.0470323	0.0288264	0.122643	0.0236825	1.44624	0.0233806	0.070316
ENSG00000159189	C1QC	40.2001	1.12389	0.235344	-4.77551	1.79e-06	6.51e-05	0.787735	2.38064	0.752965	0.624771	0.721116	0.953825	0.816287	0.655295	0.386887	1.96925	0.381614	0.246406	1.12002	0.737911	0.350113	0.189424	1.75073	0.628186	0.659267	1.71272	0.836287	3.11378	1.58626	1.75758	1.37296	1.80163	5.11588	0.89884	1.79395	0.858988	2.3485	0.693225	0.747794	1.15691	1.75929	1.64942	2.12282	0.967317
ENSG00000159216	RUNX1	34.6648	0.604774	0.205833	-2.93817	0.00330152	0.0243195	0.0512208	0.154796	0.0419657	0.0630093	0.11748	0.0956887	0.225655	0.0584354	0.129376	0.146339	0.0883475	0.0823992	0.0945805	0.101837	0.0603135	0.0663604	0.0958012	0.151101	0.0581773	0.101072	0.152879	0.0598425	0.214438	0.11363	0.0956503	0.0836767	0.185953	0.078939	0.179632	0.0666083	0.314138	0.247271	0.0644106	0.0967188	0.23657	0.246182	0.144434	0.0677756
ENSG00000160013	PTGIR	7.55243	0.645049	0.243971	-2.64396	0.00819428	0.0475574	0.0648046	0.139891	0.0506817	0.132167	0.123212	0.0784684	0.112818	0.113209	0.0272812	0.309282	0.0724483	0.104252	0.184282	0	0.172817	0.0534286	0.141409	0.0979182	0.067795	0.182342	0.231164	0.0706653	0.0999552	0.121456	0.0988305	0.0741076	0.20586	0.0537782	0.135076	0.0553041	0.136379	0.0547484	0.0167779	0.160609	0.137839	0.20699	0.244948	0.150062
ENSG00000160050	CCDC28B	481.997	-0.426172	0.0885841	4.81093	1.5e-06	5.72e-05	7.69436	5.83081	7.59381	6.92104	8.30444	5.87147	9.17641	9.26698	5.58644	7.07482	7.21047	9.0251	7.81948	7.68611	8.34592	6.44071	7.61906	7.98778	8.60656	6.23189	6.17753	6.75388	7.3673	4.39594	5.78222	7.33523	5.24671	6.60493	6.61003	6.11018	4.21068	7.20882	6.13997	6.88718	3.96787	3.85952	4.75758	5.71089
ENSG00000160124	CCDC58	214.738	-0.200645	0.0632276	3.17338	0.00150677	0.0135515	7.86486	5.49482	6.80594	5.76822	6.94924	6.35403	8.21351	7.46015	4.61605	5.4586	7.47182	7.55985	7.99772	8.14041	8.51282	6.56496	6.70964	7.00196	7.59277	7.41269	6.85154	6.29865	7.55031	5.76679	5.83008	7.43396	5.14187	5.76838	5.23011	5.49574	5.79641	6.03787	6.11707	7.76443	7.41332	5.55924	6.52388	7.30951
ENSG00000160255	ITGB2	31.6266	0.610252	0.166604	-3.66289	0.000249388	0.00339113	0.296605	0.343725	0.146505	0.212251	0.138509	0.234388	0.19412	0.124668	0.138007	0.305108	0.0698084	0.0920817	0.234065	0.217263	0.16652	0.102964	0.196815	0.196563	0.137182	0.319451	0.182966	0.26385	0.288939	0.259139	0.238073	0.335614	0.555404	0.252616	0.339848	0.222037	0.275961	0.28355	0.185915	0.171952	0.258993	0.49197	0.419595	0.118304
ENSG00000160439	RDH13	194.526	-0.261353	0.0730361	3.5784	0.000345701	0.0043759	1.09296	1.24115	1.07752	1.57909	1.16984	1.2448	1.15975	1.3886	1.28273	1.30668	1.40404	1.39239	1.38361	1.38992	1.18833	1.40353	1.30408	1.22106	1.56333	1.12506	1.53247	1.34348	1.41674	1.04283	0.865879	1.33924	0.959509	1.37423	1.08613	0.912	0.925613	1.41581	1.02897	1.43007	0.760817	0.998627	1.07938	1.15457
ENSG00000161203	AP2M1	1119.41	-0.209709	0.0375922	5.57852	2.43e-08	1.84e-06	9.94529	9.31342	8.26277	9.32262	8.92061	9.86412	9.55559	8.9444	8.08028	9.52719	9.98846	9.84627	9.5814	8.83777	9.44651	9.52287	10.5594	10.1892	10.342	8.9331	9.72912	9.48333	9.89461	8.13157	7.68254	10.1939	8.33111	8.69713	7.60813	6.84202	8.94376	8.83969	9.15592	8.60657	7.39203	8.36961	8.47484	8.44584
ENSG00000161638	ITGA5	238.191	-0.311025	0.109265	2.84653	0.00441987	0.0300752	1.8368	2.33904	1.41639	1.61596	1.59777	2.06335	1.4664	1.83358	1.81291	2.02054	1.66347	1.18361	1.83551	1.89207	1.55667	1.46983	2.95646	2.48772	1.93125	1.97412	1.56526	1.69154	1.49194	2.39695	1.71503	1.54624	1.97436	3.21506	1.43705	0.869383	1.50722	1.23881	1.43064	1.47916	1.33293	1.22924	2.09384	1.33221
ENSG00000161999	JMJD8	58.7933	-0.227932	0.0853824	2.66954	0.00759552	0.0448675	1.38763	1.34794	0.881742	1.47397	1.19088	1.05013	1.68237	1.3852	1.22308	1.08404	1.12469	1.46494	1.3452	1.13738	1.30356	1.10829	1.57704	1.33226	1.37908	1.13139	1.30374	1.08755	1.09244	1.18424	1.0581	1.05127	1.02853	1.13353	1.34573	0.715453	1.05858	1.15398	0.898139	0.979171	1.66021	1.23731	1.38408	1.0589
ENSG00000162377	COA7	308.933	-0.348509	0.0785526	4.43663	9.14e-06	0.000242201	4.49187	2.65688	5.12798	4.28323	3.19209	4.31125	4.49583	5.11477	3.80507	4.63279	3.58736	5.00892	4.31814	4.69123	5.63465	4.00914	4.22307	4.52474	5.24235	4.7084	3.80798	3.7597	3.47475	3.2071	3.45959	3.54385	2.80434	4.51414	3.39767	2.81347	3.37649	3.74842	4.43838	4.61489	2.66466	3.60364	3.41528	4.4879
ENSG00000162706	CADM3	6.35827	0.687839	0.227717	-3.02059	0.00252285	0.0200781	0.0592456	0.0639457	0.0772236	0.0537019	0.0625791	0.0573898	0.147343	0.0295709	0.0872935	0.0673217	0.0529869	0.0476544	0.0459474	0.0951401	0.0430888	0.0732682	0.043093	0.0745989	0.0743753	0.121237	0.105667	0.145358	0.0609206	0.0793127	0.15489	0.0948507	0.125467	0.0737475	0.274421	0.0505601	0.0997444	0.162669	0.0920318	0.0489439	0.113414	0.11354	0.124409	0.112246
ENSG00000162889	MAPKAPK2	1964.64	-0.206134	0.0572648	3.59966	0.000318636	0.00412261	23.5619	19.4032	25.3416	23.798	22.6975	28.419	35.4938	21.2089	26.6963	21.3578	24.7455	27.9408	27.9842	26.2337	25.982	26.9186	29.9279	30.4613	25.6351	23.0334	30.3806	23.4612	23.965	23.9219	24.6047	26.9998	26.5629	26.8377	20.1685	20.4677	22.7469	26.1276	23.4246	24.2033	22.5552	26.1583	25.4115	20.9511
ENSG00000162999	DUSP19	70.196	-0.538805	0.110629	4.87038	1.11e-06	4.47e-05	0.974551	0.457332	0.75112	1.0946	0.707142	0.913241	0.769261	1.03629	0.722419	0.491107	0.540013	1.0111	0.679129	1.14539	0.965588	0.707408	1.01705	0.501511	0.505328	0.531082	0.712537	0.554445	0.555514	0.544546	0.516954	0.571762	0.502503	0.958172	0.735985	0.50624	0.561772	0.733831	0.724021	0.758423	0.549761	0.460149	0.560547	0.731414
ENSG00000163131	CTSS	70.2929	0.524576	0.140096	-3.74441	0.000180821	0.00261833	0.272985	0.635712	0.431299	0.577363	0.279607	0.560921	0.5349	0.289022	0.424857	0.827193	0.436505	0.168564	0.846845	0.398523	0.35296	0.341007	0.457287	0.608295	0.36693	0.702509	0.455266	0.68555	0.680493	0.779622	0.68485	0.597859	1.07915	0.466804	0.636054	0.545938	0.745095	0.468237	0.479738	0.610494	0.534892	1.06393	0.409951	0.71049
ENSG00000163634	THOC7	540.404	-0.134166	0.046003	2.91647	0.00354022	0.0255412	14.758	14.3183	15.1852	17.8656	13.6819	19.5659	16.7553	16.911	14.2084	14.8965	18.1231	19.2515	17.4166	20.9962	20.0293	16.6528	16.6189	16.0802	18.0496	17.9666	16.8338	20.3556	18.8937	14.8284	15.3593	16.2134	17.2481	17.6269	15.9049	13.7899	15.7962	14.5046	17.2401	17.0094	15.8545	17.5371	15.926	17.1451
ENSG00000163823	CCR1	14.429	0.95759	0.198985	-4.81237	1.49e-06	5.69e-05	0.129205	0.409069	0.112275	0.156153	0.127377	0.146018	0.214221	0.429929	0.0906538	0.508969	0.0770373	0.161663	0.378548	0.207485	0.167057	0.0887701	0.208842	0.325376	0.23429	0.352531	0.460887	0.657487	0.420717	0.322874	0.506686	0.610712	0.729663	0.214442	0.17954	0.318539	0.344417	0.254696	0.133804	0.474395	0.293141	0.385176	0.23514	0.326387
ENSG00000163832	ELP6	152.536	-0.310664	0.0700059	4.43768	9.09e-06	0.000241285	2.67091	2.41176	2.73051	2.72163	2.1832	2.89163	2.53545	2.52682	2.32227	2.30105	2.49805	3.18275	2.67161	3.15843	3.30103	2.21645	2.74266	2.70804	3.22881	2.14337	2.66874	2.49368	2.74643	2.26219	2.60142	2.47541	1.62665	2.62209	2.37726	1.41032	1.92505	2.93486	3.16371	3.13428	1.85655	2.03704	2.36074	2.4842
ENSG00000163909	HEYL	93.6019	-0.339424	0.110528	3.07093	0.00213393	0.0176051	1.29975	2.00323	1.00557	1.59618	1.25183	1.01535	2.09937	1.5765	1.02373	1.18154	0.999954	1.0642	1.73421	1.09224	1.08421	0.933321	1.69425	1.43597	1.11118	1.22977	0.968575	1.05154	1.35087	1.25728	1.21794	1.12514	1.65745	1.87885	1.04871	0.811032	1.04706	1.36962	1.02761	1.21615	1.10583	0.773753	0.903906	0.964992
ENSG00000164104	HMGB2	276.752	0.331851	0.0774756	-4.28329	1.84e-05	0.000428821	5.36333	5.40973	3.86042	6.3027	5.91577	5.12637	4.91048	6.56212	3.91624	8.17626	5.24246	4.96302	8.66253	5.69102	6.25954	5.40012	5.36255	4.39856	6.21659	7.64866	7.71549	7.01287	8.22365	6.50643	4.73597	7.1428	5.78965	4.90372	6.30956	6.5618	7.15174	5.89439	4.44831	9.33202	7.43022	9.48004	6.51822	8.63261
ENSG00000164120	HPGD	25.0914	1.24573	0.161166	-7.72947	1.08e-14	6.8e-12	0.164829	0.142325	0.0966809	0.158744	0.0957569	0.11975	0.0614894	0.174824	0.104084	0.318407	0.202698	0.0773389	0.170443	0.220577	0.189808	0.110415	0.159854	0.145281	0.181057	0.326757	0.30448	0.438106	0.58262	0.551647	0.386038	0.179067	0.191987	0.222274	0.534433	0.128943	0.48563	0.382942	0.128023	0.30638	0.245414	0.333434	0.398041	0.511799
ENSG00000164172	MOCS2	879.653	-0.20847	0.0579434	3.59782	0.00032089	0.00414522	7.74708	7.86837	9.27476	7.87308	7.56399	8.72607	8.7161	8.60435	6.45881	7.39593	7.21702	8.55259	9.49151	10.5272	9.6826	7.30182	7.78912	7.61273	8.74539	7.99451	8.63973	9.71951	8.91191	6.67203	7.51977	7.24351	4.70704	7.81386	7.82681	6.87299	7.84643	8.21919	7.97375	8.032	6.86552	7.07508	6.95321	7.68909
ENSG00000164318	EGFLAM	653.075	-0.24299	0.0660295	3.68002	0.000233217	0.00322121	6.29419	6.34195	4.6318	7.44269	4.98382	5.9542	4.5196	4.82966	5.56321	5.05994	6.23918	6.5922	6.25125	6.28456	5.90701	6.12382	7.17668	6.48877	6.75624	6.01573	6.48999	4.97422	6.90804	5.96118	6.15169	6.93007	4.54335	5.71268	4.1661	4.00565	4.11147	5.97145	6.46098	5.22767	5.11988	4.45055	5.61967	5.54051
ENSG00000164398	ACSL6	103.576	0.879438	0.119009	-7.38969	1.47e-13	6.45e-11	0.197799	0.118686	0.286661	0.264377	0.186973	0.214336	0.300157	0.334664	0.101616	0.332191	0.275849	0.19056	0.277335	0.287129	0.364114	0.259817	0.149561	0.202623	0.30583	0.528252	0.481767	0.647061	0.479176	0.524205	0.581395	0.346575	0.380549	0.141887	0.326101	0.427248	0.437427	0.487153	0.170121	0.409898	0.413587	0.411193	0.388602	0.471433
ENSG00000164506	STXBP5	404.194	0.321907	0.0857582	-3.75365	0.000174275	0.00253852	0.721554	0.632172	0.657528	0.462237	0.690183	0.524727	0.827258	0.92518	0.502401	0.53667	0.586663	0.676263	0.665168	0.856293	1.08547	0.697818	0.779807	0.709782	0.738468	1.03488	1.41901	0.814497	0.926899	0.906464	1.11009	0.741412	0.697265	0.818277	0.97815	0.965493	1.02776	0.981414	0.694647	1.13974	0.925347	0.922774	0.897554	0.885529
ENSG00000164588	HCN1	91.0849	1.66753	0.257817	-6.46787	9.94e-11	1.82e-08	0.173983	0.0608068	0.172783	0.0976257	0.0770093	0.0601905	0.13599	0.169543	0.083706	0.346445	0.200062	0.0755252	0.128506	0.594263	0.128545	0.184425	0.321393	0.471522	0.162944	0.419606	0.312418	0.438157	0.536706	0.212949	0.577597	0.469922	0.315816	0.103129	0.529575	0.900288	0.854331	0.909906	0.115828	0.812193	0.778892	0.860912	0.873346	0.198822
ENSG00000164692	COL1A2	907.427	-0.464052	0.173141	2.68019	0.00735801	0.0437276	3.32538	14.6981	2.75867	4.00304	3.10835	3.62451	3.95292	3.46686	3.24352	4.41226	3.95446	3.95636	6.83911	5.10596	3.62331	3.05881	14.4946	3.9602	4.41497	2.95489	4.20553	5.16621	4.12387	4.6281	5.27231	4.60911	3.94191	6.49877	2.62167	2.23072	4.80445	3.53507	4.92823	3.45391	4.22368	2.93114	3.64306	3.71868
ENSG00000164896	FASTK	1159.79	-0.219015	0.0552132	3.96672	7.29e-05	0.00128392	19.0384	15.6569	16.3575	18.1739	17.7335	17.3452	14.9893	15.614	14.1481	14.9463	17.7294	20.5801	14.1445	17.3918	19.2526	17.3768	19.7523	19.7405	20.255	14.3046	19.5881	19.3279	19.7941	15.183	16.486	17.2376	13.301	15.3355	14.3501	11.5617	13.332	18.903	17.4803	16.6468	14.9391	15.5344	16.2323	13.9716
ENSG00000165072	MAMDC2	108.457	0.302312	0.0932284	-3.2427	0.00118403	0.0113925	1.22246	1.86436	1.35751	1.42467	1.40863	1.44561	0.868644	1.28371	1.64414	2.26586	1.60449	0.970521	1.77301	1.73365	1.49336	1.30892	1.21636	1.35935	1.50143	1.68938	1.68277	1.99087	2.12225	2.22737	2.21366	1.71385	2.09799	1.25161	1.82372	1.46326	2.31203	1.1803	2.02228	1.43397	1.83701	1.87962	2.40034	1.41704
ENSG00000165168	CYBB	71.7336	0.637107	0.142227	-4.47952	7.48e-06	0.000206543	0.284542	1.12609	0.605779	0.472847	0.611121	0.493835	0.625093	0.579921	0.539034	1.15321	0.466552	0.457744	1.06659	0.97733	0.655325	0.332339	0.919843	0.597133	0.41674	1.11602	0.724991	0.904968	1.2313	1.65065	0.733567	0.705009	1.45625	0.462416	1.14224	0.768953	0.978055	0.631016	0.884011	1.00556	1.14992	0.868449	1.28463	0.978347
ENSG00000165233	CARD19	144.761	-0.301691	0.0792454	3.80705	0.000140636	0.002136	3.51269	2.66592	2.15917	2.19528	3.04637	3.67129	3.18175	2.5653	2.52167	1.89912	3.05893	2.4388	1.96909	2.27614	2.59957	3.17042	2.74326	2.83071	2.78509	2.19428	2.12917	2.94333	2.79455	2.31658	2.32004	2.82455	2.03593	2.48543	1.6613	1.97744	2.73906	2.32722	2.45068	2.56589	2.35942	2.8502	1.89452	2.38182
ENSG00000165475	CRYL1	90.5199	0.288126	0.0713147	-4.04021	5.34e-05	0.00100518	0.750596	0.875523	0.906273	1.36072	1.01259	1.1863	0.903889	0.801861	0.875883	1.42452	1.15417	1.03095	1.14381	1.33928	0.932184	0.846826	1.18769	0.968324	0.96983	1.19914	1.32866	1.40721	1.6655	1.05772	1.45741	1.1806	1.1378	0.896077	1.01251	1.0189	1.38562	1.44624	0.900049	1.46499	1.2212	1.35715	1.29411	1.24189
ENSG00000165507	DEPP1	140.563	0.862859	0.22502	-3.83459	0.000125773	0.00195254	1.39627	4.27753	1.85487	1.73373	1.09906	1.24137	2.47358	0.534618	0.966244	5.19886	1.3343	1.2513	2.2943	1.49481	4.15473	1.57694	1.63237	0.847748	0.928448	2.15273	4.60051	2.52368	3.73689	2.54007	1.31681	5.21448	3.2243	1.01585	5.28025	2.74226	2.20582	3.91047	4.06062	2.08576	2.78273	5.29471	5.25352	2.15817
ENSG00000165724	ZMYND19	70.8684	-0.293918	0.0945011	3.1102	0.00186959	0.0160109	1.83421	1.8306	1.54004	1.29551	1.99276	1.66138	2.2749	1.52186	1.76493	2.03551	1.59783	1.48173	2.04446	1.63212	1.73247	1.41403	1.68643	1.60767	1.37559	1.48674	1.7237	1.87021	1.46966	1.27557	1.4116	1.9831	1.33179	1.70003	0.63995	1.1113	1.62422	1.6502	2.2942	1.39064	1.05387	1.78546	1.52064	1.34389
ENSG00000165832	TRUB1	170.837	-0.262583	0.0732752	3.58351	0.000339005	0.00431564	2.23232	2.63839	3.35132	3.14278	1.99336	2.3771	2.0947	2.92379	1.94615	2.44667	2.23721	3.07327	2.43931	3.23732	2.93236	3.49816	3.7157	2.36028	2.90176	2.8672	2.40419	2.55505	2.57218	2.08554	2.31789	2.24499	1.99828	2.94296	2.53731	1.85551	2.67877	2.55467	2.52492	2.54607	1.79149	2.54865	2.73942	2.54626
ENSG00000166311	SMPD1	354.725	-0.236305	0.0694726	3.40141	0.00067038	0.00734874	6.38187	5.97721	6.82816	8.10235	8.01008	7.14853	7.98235	8.05154	6.6684	8.37148	7.25081	7.80302	7.37305	6.20911	6.53133	7.47247	8.68912	7.64308	9.15117	6.61483	6.86437	5.59895	6.04929	7.28003	6.03254	9.12845	6.00479	6.4518	6.75939	4.80171	6.45711	7.0775	7.34098	5.8389	5.51812	5.94922	7.54306	7.00167
ENSG00000166501	PRKCB	12.5667	0.539174	0.176906	-3.0478	0.00230522	0.0186977	0.0257849	0.0667931	0.0483974	0.0280466	0.0784388	0.044959	0.071822	0.0669232	0.0347354	0.0843834	0.0415098	0.0331842	0.0479934	0.0331255	0.0500084	0.0637756	0.0500132	0.0675313	0.0345276	0.0685942	0.031535	0.0843504	0.116661	0.0828444	0.094376	0.127381	0.0873694	0.0470748	0.0429961	0.0469435	0.052093	0.0348539	0.0534055	0.0738448	0.0702009	0.114204	0.103959	0.0564509
ENSG00000166946	CCNDBP1	419.61	0.17986	0.0546724	-3.28978	0.00100265	0.0100281	2.697	2.80191	2.77661	3.29056	2.65521	2.92768	3.00663	2.90594	2.314	2.94206	3.74448	3.12201	4.2054	3.34564	3.63657	3.43064	3.94415	2.78573	3.40365	4.40643	4.64225	4.7428	4.35797	3.95206	3.83513	3.32894	3.96001	2.87046	3.0378	2.86423	3.50275	3.85534	3.06787	3.26308	3.50383	4.37555	3.85469	3.55426
ENSG00000167085	PHB	464.026	-0.237157	0.061596	3.8502	0.000118022	0.00185687	5.18602	4.09358	4.95519	5.72967	4.40106	4.96968	4.89334	5.56575	4.20709	4.69413	5.19555	6.12281	4.68367	4.69419	5.69809	5.16565	5.56913	5.8069	5.88636	5.48838	5.86389	5.23029	5.16099	4.92238	4.42242	5.46725	3.90286	5.06091	4.12381	2.89984	4.08449	5.5377	5.27843	4.94009	3.69267	4.06646	4.06623	5.14462
ENSG00000167588	GPD1	4690.12	-0.421644	0.0846453	4.9813	6.32e-07	2.82e-05	91.3431	73.6967	47.6788	68.7286	95.2259	67.4698	61.7551	62.7134	62.0951	37.5809	70.7735	80.3432	98.9552	69.5395	75.7541	77.2751	81.9785	89.5185	79.1914	66.308	72.3846	43.3724	68.3248	54.5249	61.5299	54.5004	47.3327	56.2044	56.058	50.1105	57.678	91.6906	67.0051	69.528	68.8359	53.5479	55.0854	42.9576
ENSG00000167703	SLC43A2	211.623	0.634011	0.13354	-4.74773	2.06e-06	7.31e-05	0.617882	0.73301	0.44821	1.01299	0.830848	0.645369	0.37949	0.514893	0.832364	1.21129	1.17249	0.806717	1.03339	0.897322	0.932627	0.992256	0.88061	0.855128	1.3445	1.17094	1.34707	1.3358	1.3591	1.54788	1.81203	0.697979	1.93433	1.21722	1.12986	0.935383	1.84531	2.02899	0.639876	1.18364	0.667403	1.85342	1.32681	1.42964
ENSG00000168439	STIP1	1012.44	-0.215622	0.057058	3.779	0.00015746	0.00234651	12.7804	10.3939	12.3713	11.708	11.0926	11.2645	14.7713	11.188	11.7615	11.2241	12.7483	14.1051	12.5626	11.9853	10.8443	11.1189	14.6046	15.5186	15.0803	15.0153	14.1866	10.6683	11.7283	11.3399	8.88204	12.961	11.5187	11.1197	9.54509	8.96218	11.853	13.0989	11.6964	11.3903	9.52493	12.0249	11.8376	9.37472
ENSG00000168530	MYL1	97425	-0.521944	0.107184	4.86958	1.12e-06	4.48e-05	4868.05	5299.26	4313.74	4100.35	4351.4	5516.64	4808.35	3740.41	4500.15	2504.71	3996.03	4477.21	4196.78	4151.63	4892.08	2540.1	6754.21	4578.68	5062.01	3155.4	3944.54	2275.94	5460.05	2866.71	3493.02	4001.38	1780.72	3719	4009.97	3645.32	2994.89	3977.23	4798.63	4082.4	3879.24	3011.12	3254.34	1853.96
ENSG00000168542	COL3A1	1402.52	-1.14404	0.24328	4.70255	2.57e-06	8.7e-05	9.39259	58.1982	7.27971	12.0369	9.25491	7.39958	11.9103	7.2888	6.7439	8.06315	7.94037	9.08765	21.5261	12.3211	7.11323	8.28599	49.4785	9.80104	11.1138	4.94315	8.56726	9.69958	6.04284	9.3729	9.21392	8.83186	7.67076	20.0599	4.88951	4.20208	7.99173	7.52194	13.4728	5.52584	7.58233	3.74871	6.0551	7.51135
ENSG00000168621	GDNF	97.9213	0.944681	0.248384	-3.80331	0.000142773	0.00216177	1.36662	1.3076	0.744623	0.479873	0.166459	0.715575	0.306196	0.823451	0.943309	0.548416	0.825845	0.528166	0.700215	0.395423	0.585017	0.63949	1.98208	0.669707	1.12314	1.70062	1.64378	0.872647	1.94964	1.9251	1.34116	0.608226	0.85521	0.65389	1.4371	2.04535	1.31623	2.79797	0.624758	0.569581	2.53494	1.30034	4.2193	0.829368
ENSG00000168785	TSPAN5	39.4941	-1.09857	0.259599	4.2318	2.32e-05	0.00052149	0.799496	0.258877	0.112226	0.348406	0.428736	0.364887	0.604149	0.322307	0.200647	0.167719	0.495026	0.222604	0.397463	0.17283	0.283279	0.133098	0.820096	0.573035	0.0707713	0.369683	0.180201	0.159271	0.237144	0.0905632	0.087091	0.161755	0.0455843	0.293455	0.470021	0.183693	0.174723	0.344211	0.64485	0.11008	0.111188	0.216077	0.0710281	0.161829
ENSG00000168906	MAT2A	2501.77	-0.204194	0.0675911	3.02102	0.00251924	0.0200716	36.7032	25.1649	30.1385	24.4017	31.7661	36.7841	23.6843	30.9826	29.7899	21.7583	30.0193	32.0327	29.4534	40.7895	30.5654	29.0452	32.6506	35.1289	43.4765	33.563	38.7663	28.0947	41.5816	29.2258	27.9332	28.9635	24.9138	28.8767	20.4549	21.7706	30.3081	22.0885	28.5895	35.5864	29.3031	30.9156	30.1139	28.7125
ENSG00000169083	AR	690.014	-0.238633	0.0746215	3.19792	0.00138425	0.0127438	2.7294	3.43147	3.54604	2.73993	3.36941	2.41568	3.79862	2.66692	2.15954	1.69721	1.99579	3.07499	3.23145	3.6311	3.69856	3.19949	3.36265	2.63294	3.15483	2.91999	2.84514	2.42849	2.50031	2.6803	3.0836	2.17163	3.64885	3.27575	2.47905	2.43801	3.01603	3.12455	3.36056	3.02599	2.57178	3.45306	2.68088	2.78486
ENSG00000169282	KCNAB1	53.4348	0.37396	0.114305	-3.27159	0.00106946	0.0105417	0.392716	0.439284	0.428121	0.299337	0.377102	0.276665	0.346278	0.374208	0.187868	0.478703	0.558774	0.296738	0.433777	0.735753	0.623168	0.213399	0.328926	0.350636	0.283851	0.611856	0.40934	0.467162	0.59655	0.611761	0.598912	0.685885	0.483882	0.377742	0.413415	0.36561	0.691219	0.633389	0.526855	0.432573	0.463215	0.547355	0.584756	0.511054
ENSG00000169403	PTAFR	11.4535	0.52385	0.183602	-2.85318	0.0043284	0.0296335	0.121867	0.151996	0.169437	0.110463	0.0915367	0.0918162	0.121233	0.121653	0.136808	0.270804	0.0968824	0.145221	0.112015	0.231942	0.118177	0.0558188	0.157584	0.081839	0.0793272	0.180109	0.0966022	0.132888	0.19493	0.17402	0.212404	0.198203	0.206466	0.0786576	0.326142	0.12326	0.0911874	0.228791	0.126205	0.0745751	0.115205	0.265266	0.15923	0.171028
ENSG00000169896	ITGAM	23.122	0.744183	0.169726	-4.38461	1.16e-05	0.000296454	0.0901574	0.285442	0.114904	0.217923	0.126973	0.232889	0.0996536	0.139999	0.21929	0.537279	0.134389	0.0322304	0.22789	0.182316	0.145713	0.0908489	0.204017	0.201816	0.134141	0.215242	0.163352	0.196622	0.360525	0.386223	0.226976	0.238275	0.390347	0.182886	0.278401	0.193775	0.396332	0.211575	0.186733	0.220684	0.332392	0.264504	0.336569	0.227748
ENSG00000170270	GON7	101.195	-0.352901	0.0890605	3.96249	7.42e-05	0.0013041	5.36873	3.93599	5.70392	4.63682	3.93746	5.544	5.39118	6.42107	4.05114	4.9265	3.94092	6.62691	5.18495	5.63917	5.84467	5.42847	5.35404	5.71413	6.44304	5.70042	5.00708	5.57812	4.89556	4.9361	3.92828	6.9503	2.96039	5.04368	4.17587	3.51549	3.53872	3.59427	5.76964	4.57468	4.1368	3.75315	3.40338	3.58243
ENSG00000170458	CD14	25.4871	1.00633	0.185678	-5.41974	5.97e-08	3.96e-06	0.242171	1.43387	0.541128	0.25087	0.584679	0.904831	0.309743	0.414423	0.349537	2.13857	0.618824	0.371031	0.822804	0.629636	0.570323	0.370797	0.872343	0.453038	0.463262	1.38051	0.634664	1.73533	1.1028	1.22269	1.05521	1.13939	1.78767	0.51677	0.673031	0.669213	1.60173	0.730685	0.394101	1.14321	0.824157	1.38495	1.27859	0.728278
ENSG00000170571	EMB	34.7068	0.753029	0.171323	-4.39538	1.11e-05	0.000284194	0.184857	0.610303	0.215439	0.295693	0.183772	0.200133	0.281251	0.412485	0.265505	0.454709	0.0680765	0.0932959	0.292351	0.244468	0.274162	0.161372	0.432374	0.208117	0.254816	0.478414	0.23273	0.486151	0.525525	0.675447	0.454857	0.328282	0.654002	0.261689	0.463378	0.358819	0.622441	0.23885	0.349092	0.359327	0.610602	0.555712	0.511481	0.457814
ENSG00000170881	RNF139	287.269	-0.179969	0.0631565	2.84957	0.00437783	0.0298943	5.36257	3.42378	4.1347	4.62328	4.08862	5.533	4.20518	5.02186	4.60327	4.58903	4.03057	5.73246	5.56325	6.43293	4.86142	5.31409	5.45481	5.08509	4.7073	5.29023	5.57218	4.87612	4.22095	4.75165	4.26225	5.49717	3.77319	5.45032	3.60853	4.13417	4.47003	4.11722	5.04695	5.42581	3.70051	5.35609	4.35758	4.97145
ENSG00000171307	ZDHHC16	203.564	-0.18806	0.0584629	3.21674	0.00129657	0.0121881	4.01237	4.3064	3.40189	4.0618	3.65984	4.15912	3.5625	3.81817	3.2993	3.06796	3.37051	3.94121	3.62554	3.9543	3.96361	3.57082	4.49132	3.79621	3.65616	3.35718	4.33771	3.70055	3.8559	3.19272	3.33323	3.77361	3.44652	3.40747	3.35224	2.9228	2.99877	3.05711	3.04844	3.61416	3.5892	3.17799	3.22847	4.78369
ENSG00000171385	KCND3	154.134	0.503242	0.123088	-4.08849	4.34e-05	0.000855286	0.267371	0.15983	0.456503	0.375514	0.225932	0.290304	0.4092	0.498609	0.259747	0.478096	0.438836	0.324561	0.425349	0.519007	0.324807	0.317331	0.344785	0.325561	0.400814	0.565171	0.577933	0.416502	0.583095	0.597865	0.591469	0.424695	0.788981	0.307216	0.536204	0.544943	0.835974	0.461691	0.362085	0.33658	0.237479	0.402912	0.577489	0.504703
ENSG00000171497	PPID	931.667	-0.202532	0.0546367	3.70688	0.000209828	0.00295639	22.0807	17.5602	22.458	18.4339	17.1849	18.7565	24.6242	17.1136	17.4468	21.6165	20.4772	20.4991	23.7928	22.2812	24.6184	21.416	24.9063	22.5388	23.8814	21.6191	23.081	18.62	17.1393	16.2745	16.8346	21.2155	17.3232	22.2327	16.532	16.4406	19.0829	20.6632	15.8777	21.4779	18.1119	20.6204	18.6038	20.1374
ENSG00000171621	SPSB1	189.943	0.462846	0.129239	-3.58132	0.000341866	0.0043408	2.75734	3.06319	1.42009	2.08786	3.31029	3.14328	0.919907	2.21543	2.84532	2.46072	3.08257	1.62284	3.73791	3.77992	2.80429	2.0238	2.16864	2.18475	2.84236	4.5415	2.93015	3.96005	3.47497	4.28549	2.62269	3.36851	5.54026	1.82776	2.02479	3.2714	4.57143	2.28685	2.61173	4.44467	3.64766	3.59444	4.67444	4.41706
ENSG00000171860	C3AR1	8.08977	0.895115	0.250256	-3.5768	0.000347824	0.00438597	0.0979309	0.155027	0	0.16274	0.110337	0.0158106	0.0649476	0.081466	0.068711	0.148374	0.0583903	0.0350093	0.202532	0.0349474	0.126621	0.107653	0.0474874	0.0822062	0.0682999	0.1336	0.0998082	0.0889895	0.184616	0.209762	0.156462	0.119455	0.428612	0.121902	0.332646	0.09286	0.206093	0.0965233	0.101417	0.0719134	0.194412	0.166825	0.191934	0.15118
ENSG00000172115	CYCS	6964.43	-0.453446	0.104644	4.33323	1.47e-05	0.000361361	60.7676	57.7807	84.2451	61.0837	63.5714	69.9774	72.9508	89.6754	53.2759	68.2551	66.5888	100.205	70.1016	66.7099	83.8498	57.823	78.018	78.7255	87.3946	67.3503	60.7292	72.3359	58.034	46.1862	57.4324	74.4598	26.1965	75.9768	57.9895	43.171	38.3154	66.0094	78.7245	68.1055	46.402	42.5316	41.2897	75.8251
ENSG00000172243	CLEC7A	14.6502	0.681054	0.209214	-3.2553	0.00113272	0.0110096	0.0951924	0.258328	0.241067	0.0739586	0.114912	0.118557	0.135282	0.108601	0.228993	0.284329	0.109461	0.0875066	0.365613	0.131028	0.131872	0.0672704	0.0923191	0.0821905	0.113811	0.111312	0.207894	0.281746	0.265685	0.305844	0.284422	0.223936	0.587501	0.203131	0.239358	0.139263	0.148816	0.183819	0.112664	0.16477	0.196689	0.359069	0.262716	0.13741
ENSG00000172456	FGGY	285.881	0.295885	0.0677503	-4.36728	1.26e-05	0.000317339	1.20287	0.889105	0.990752	1.11577	1.02435	1.40095	0.824124	1.12133	1.01276	1.06794	1.22649	1.28502	1.21479	0.982103	1.39338	1.12677	1.08939	1.0278	1.24173	1.51807	1.73156	1.56173	1.83847	1.24813	1.30521	1.44727	1.09824	1.00985	1.5349	1.04916	1.31199	1.81099	1.2263	1.57241	1.7362	1.4511	1.49784	1.48579
ENSG00000172575	RASGRP1	6.75877	0.64204	0.243574	-2.63591	0.00839119	0.0483458	0	0.0259924	0.00896843	0.0311836	0.0472399	0.0124969	0.0427796	0.0042928	0.00724136	0.0234554	0.0192302	0.013836	0.0355743	0.0552459	0.0291909	0.0177272	0.0208527	0.0129954	0.0215941	0.0615998	0.0131483	0.0515817	0.0353754	0.0276331	0.0374757	0.0472096	0.0291425	0.00713728	0.0199188	0.0195728	0.0289598	0.0326972	0.0178137	0.0426311	0.0439047	0.0549421	0.0397329	0.0289684
ENSG00000173068	BNC2	121.504	0.619714	0.1069	-5.79713	6.75e-09	6.52e-07	0.3383	0.343471	0.22484	0.222402	0.289009	0.363715	0.491866	0.326574	0.272313	0.466369	0.34911	0.211311	0.40364	0.493513	0.443418	0.441359	0.328089	0.213453	0.323576	0.490681	0.575906	0.32025	0.684262	0.426012	0.741897	0.503349	0.371601	0.34244	0.568245	0.486463	0.582072	0.411432	0.292594	0.548716	0.711658	0.699785	0.590171	0.585376
ENSG00000173083	HPSE	1.43357	1.8109	0.524289	-3.45401	0.000552321	0.00630226	0	0.00964513	0	0	0.009439	0	0.0111121	0	0.0188096	0.030463	0	0.0119798	0	0.0239171	0.0216641	0	0	0	0.0186971	0.0342873	0	0.0243609	0.0344582	0.011963	0.0389377	0.0306571	0.0189246	0	0.0310438	0.0254205	0.0752238	0.00943688	0.0115679	0	0.0380146	0.0190285	0.018765	0.00940579
ENSG00000173369	C1QB	27.8812	1.2961	0.250238	-5.17949	2.22e-07	1.19e-05	0.0734587	1.16287	0.306399	0.31073	0.475897	0.166035	0.219229	0.342206	0.247395	1.33556	0.328493	0.157565	0.633003	0.419429	0.356173	0.201879	0.783655	0.246654	0.348379	0.851823	0.499113	1.09473	0.654642	1.38987	0.618824	0.604829	3.52618	0.345439	0.793927	0.445792	1.25734	0.455104	0.431084	0.566399	0.979146	0.75082	1.0695	0.639169
ENSG00000173372	C1QA	34.6235	1.04796	0.16223	-6.4597	1.05e-10	1.89e-08	0.453246	0.875906	0.247566	0.547779	0.346522	0.439049	0.300592	0.430906	0.381611	0.94177	0.212334	0.185178	0.848089	0.577658	0.439522	0.266916	0.774471	0.543526	0.415455	0.750831	0.967862	1.36503	1.19844	1.20197	0.959249	0.947768	2.02942	0.519413	1.15967	0.638525	1.30813	0.601719	0.46938	0.71321	0.88142	0.882403	1.0696	0.563389
ENSG00000173614	NMNAT1	311.299	-0.44419	0.100636	4.41383	1.02e-05	0.000264889	4.38779	3.23374	3.31233	3.89879	3.15419	3.79538	3.19687	5.49054	2.98667	2.91009	3.32733	4.82508	3.94929	4.45927	3.95529	3.4545	5.71775	4.27049	5.60658	3.21218	3.61531	2.45295	3.85095	2.64743	3.61912	3.98022	1.73804	4.32843	2.79382	2.33462	2.54909	5.57602	4.58238	4.07071	3.10218	2.88456	2.52277	3.36165
ENSG00000174173	TRMT10C	321.852	-0.273808	0.0710475	3.85387	0.000116265	0.00183512	9.08281	6.797	10.3867	9.4404	9.26126	10.7633	8.55365	10.6687	7.64729	9.38517	8.28576	13.1179	10.8009	11.7658	9.98217	9.2856	11.4512	9.39325	11.0222	9.81989	9.50377	10.9607	7.84527	7.58736	8.89151	8.58632	6.77075	9.47197	7.26422	6.44215	8.81815	8.64532	10.0018	10.5382	6.1306	8.71619	8.36661	10.8858
ENSG00000175356	SCUBE2	82.9474	-0.86445	0.164713	5.24822	1.54e-07	8.69e-06	1.15182	0.791961	0.303974	0.702471	0.889188	0.509659	0.664862	0.312291	0.466929	0.206827	0.68676	1.04466	0.86755	0.654611	0.861839	0.457227	0.896399	1.01701	0.291573	0.436485	0.56521	0.240343	0.643369	0.213208	0.297411	0.461821	0.4216	0.613624	0.296396	0.469232	0.676316	0.312347	0.780487	0.383748	0.44159	0.49053	0.579289	0.197567
ENSG00000175920	DOK7	138.374	-0.235831	0.0783065	3.01164	0.00259845	0.0205531	2.27297	1.60911	1.58992	1.81714	1.68209	1.58637	1.81172	2.12805	1.72355	1.6684	1.98235	2.07431	1.76643	1.97995	2.66962	1.95544	1.79361	2.2896	2.26856	1.87784	2.76258	1.92432	2.36626	1.76901	1.96849	1.91151	1.4351	1.65191	1.30785	1.42971	1.30726	1.65786	2.41236	2.31705	1.2612	1.5512	1.67202	1.59296
ENSG00000176148	TCP11L1	58.4614	0.400395	0.0996161	-4.01938	5.84e-05	0.0010801	0.583589	0.632176	0.320868	0.509745	0.6097	0.411134	0.485553	0.582565	0.384149	0.501576	0.341632	0.295871	0.460826	0.533898	0.555629	0.516136	0.473359	0.609235	0.68378	0.75996	0.724545	0.40496	0.687374	0.761369	0.693509	0.601842	0.835913	0.545929	0.914151	0.603677	0.884264	0.842631	0.472501	0.654506	0.767345	0.497071	0.748649	0.670097
ENSG00000176407	KCMF1	1676.42	-0.176886	0.0411535	4.29819	1.72e-05	0.000405998	11.0627	9.41638	11.1479	11.4665	12.1761	12.2124	13.3029	10.1153	11.0723	9.38047	11.1092	12.5699	13.643	11.9735	13.6333	12.6463	11.2489	12.4258	11.5268	11.4434	13.3883	11.7122	10.971	11.7712	10.9493	10.3954	11.5216	10.9903	9.06246	9.81311	11.5397	11.2128	11.3231	11.4529	10.8662	11.9808	10.4394	10.5616
ENSG00000176422	SPRYD4	182.503	-0.252323	0.0569365	4.43167	9.35e-06	0.000246515	0.978847	1.08277	0.948976	1.02634	0.952326	0.912309	0.784266	1.02995	0.846416	0.942732	1.03633	0.91927	0.930113	1.18387	1.06722	1.01204	1.00575	0.980679	0.983054	0.893255	0.938294	0.917361	1.08269	0.810318	0.853025	0.851927	0.793323	0.957193	0.946	0.758584	0.899698	0.911882	0.750679	0.617775	0.778783	0.775145	0.724412	0.993528
ENSG00000177575	CD163	22.4855	0.838318	0.215919	-3.88256	0.000103364	0.00167546	0.0685909	0.346895	0.194136	0.186518	0.14904	0.151868	0.0974772	0.156504	0.165001	0.338486	0.105163	0.0525441	0.273575	0.0524511	0.133028	0.0403931	0.22807	0.128315	0.11481	0.210541	0.219704	0.427395	0.312348	0.503717	0.281793	0.152393	0.481427	0.0894461	0.226934	0.167244	0.362931	0.115894	0.233393	0.161898	0.233429	0.191959	0.452675	0.231025
ENSG00000177674	AGTRAP	56.6699	0.255438	0.0934768	-2.73264	0.00628291	0.0390202	0.842407	1.43457	0.97603	1.06053	1.28527	1.02002	1.37343	1.19132	0.74867	1.4465	1.17198	1.15442	1.33084	1.10227	1.31612	1.08038	1.18008	0.919285	1.21421	1.14924	1.47862	2.21993	2.04525	1.47859	0.836084	1.156	1.30827	1.00977	1.40904	0.985171	1.67433	1.0873	1.13896	1.64961	1.65244	1.61442	1.51344	1.06401
ENSG00000178053	MLF1	1008.13	-0.789564	0.170506	4.63072	3.64e-06	0.000115551	14.8284	11.6973	19.1053	13.8834	24.1708	21.1025	17.6044	6.21335	16.5308	4.16043	13.6576	19.3388	20.3814	22.3424	23.2852	14.2755	22.9028	23.5886	23.569	7.39869	16.5431	12.5928	12.3456	8.5122	13.9593	8.87629	10.894	15.7488	8.7904	12.3421	8.15462	7.95204	13.5078	22.5004	17.3016	13.4617	8.55971	2.46639
ENSG00000178585	CTNNBIP1	218.363	-0.718453	0.0708048	10.147	3.42e-24	2.1e-20	4.64163	4.46467	3.25639	4.33105	4.42694	4.69461	3.10661	3.76472	3.95114	2.34244	3.80026	4.28256	4.07622	4.2019	3.87226	3.79869	5.49451	4.96782	4.42736	2.53174	3.2523	3.42389	3.70248	2.59517	2.97426	3.20039	2.47191	4.7157	2.38709	2.07767	2.22657	3.66186	4.59479	3.08267	2.14878	2.54361	2.22172	2.50025
ENSG00000179862	CITED4	202.655	-0.250171	0.083391	2.99998	0.00269998	0.0210911	8.04672	8.37524	8.88969	6.82066	10.034	9.52213	10.9904	9.07468	7.25103	6.16823	9.21951	9.0497	8.9954	7.03137	8.01397	9.07268	11.0941	10.6906	8.37253	6.40853	8.15664	7.30412	8.27422	7.63954	6.97448	7.87878	8.4744	8.15747	6.72906	6.48349	7.50591	14.0371	7.92776	8.14474	6.77213	10.3362	9.02399	5.64027
ENSG00000179886	TIGD5	52.3447	-0.264739	0.099809	2.65246	0.00799083	0.0466858	0.623246	0.492545	0.484667	0.517052	0.624839	0.51163	0.556952	0.938502	0.604789	0.547358	0.42514	0.487148	0.568008	0.520213	0.522426	0.60964	0.42003	0.595884	0.733782	0.56203	0.538299	0.345564	0.477935	0.497779	0.561544	0.483197	0.492157	0.490903	0.499078	0.480793	0.551317	0.651472	0.371943	0.488695	0.476333	0.404885	0.337168	0.418059
ENSG00000179914	ITLN1	0.766831	2.92261	1.01516	-2.87895	0.00398997	0.027932	0	0	0	0	0	0	0	0	0	0	1.63947	0	0.0394905	0	0	0	0	0	0	0	0	0.0832875	0.0392697	1.47241	0.066562	0	0.0323507	0	0.176893	0	0.0642957	0.51622	0	0	0.032492	0	0	0.0321575
ENSG00000180758	GPR157	947.796	-0.379257	0.0804197	4.71598	2.41e-06	8.24e-05	10.9361	6.54884	8.51358	9.14352	7.52545	10.1045	10.067	13.5443	9.02678	9.00399	13.3646	10.8185	12.2528	9.39622	12.7406	9.09606	13.7628	10.9404	12.3443	8.72738	11.1676	8.59827	8.52787	8.49078	9.13717	9.53308	5.997	11.0277	6.78719	7.11424	9.17875	9.57487	11.4478	12.4957	8.6555	7.35669	7.37211	7.79748
ENSG00000181274	FRAT2	102.929	-0.510792	0.0924352	5.52595	3.28e-08	2.38e-06	1.83722	3.06259	2.20847	3.40001	2.41496	3.65822	2.84303	2.62364	3.09371	1.8557	2.30496	3.44814	2.11088	3.14155	2.59816	3.19773	2.6974	2.72459	3.43825	3.05467	1.84644	2.22597	1.41688	1.72166	1.69001	2.47447	2.13993	3.21865	2.05655	1.8292	2.53463	2.63	2.51041	1.82694	2.14928	2.02127	2.27191	2.10566
ENSG00000181631	P2RY13	8.54658	0.712612	0.22489	-3.16871	0.00153118	0.0137108	0.0412148	0.302494	0.193397	0.130754	0.156722	0.199619	0.0820007	0.0822851	0.138804	0.299731	0.0552913	0.0221008	0.0852367	0.0882469	0.199834	0.0679597	0.119912	0.145307	0.0689866	0.189764	0.126015	0.134826	0.16952	0.308978	0.305295	0.282788	0.122195	0.136809	0.190904	0.187587	0.173471	0.0696384	0.170728	0.249688	0.262992	0.333494	0.294257	0.190875
ENSG00000181915	ADO	279.835	-0.398719	0.0676809	5.89117	3.83e-09	3.97e-07	3.54606	3.16658	3.88731	3.85985	4.90447	4.57998	3.76882	4.37186	4.12117	3.95368	3.65937	4.45314	5.3592	5.49979	4.49675	5.11001	4.14447	5.67858	4.13456	3.28712	4.03104	3.66846	3.50608	3.05116	3.80338	3.56295	3.40181	4.82905	4.07117	2.55201	3.9035	3.67433	5.33581	4.13965	3.06856	3.0978	3.57677	3.73878
ENSG00000182578	CSF1R	66.9163	0.572	0.155097	-3.68802	0.000226008	0.00314286	0.320793	1.06022	0.369114	0.581551	0.560842	0.664351	0.495192	0.496909	0.577439	1.28714	0.652955	0.260997	1.15529	0.521069	0.493437	0.228	0.772411	0.557138	0.407344	0.950725	0.55242	1.06148	0.841719	1.01883	0.771194	0.667909	1.3306	0.449804	0.789057	0.566408	0.940482	0.51399	0.561324	0.743255	0.696444	1.13063	1.25434	0.689272
ENSG00000183631	PRR32	1.33902	2.16641	0.697155	-3.1075	0.00188676	0.0161242	0.0451144	0	0	0	0	0	0.0897593	0	0	0	0	0	0.0466508	0	0	0.111585	0.131258	0	0	0.0461598	0	0	0.278339	0.0966321	0	0.0412726	0.0382163	0	0.167173	0.154002	0.22786	0.114341	0	0.0993863	0	0.268983	0.265258	0.0379881
ENSG00000183665	TRMT12	74.1239	-0.247624	0.0826731	2.99523	0.00274242	0.0213412	1.7111	1.43526	1.52936	1.97197	2.25147	2.06003	1.89673	1.7325	1.70821	1.79991	1.72709	1.8351	1.76937	1.9627	2.01485	1.73318	1.58833	1.99447	2.12761	2.22595	2.04285	1.25278	1.53325	1.43984	1.29943	2.05736	1.65653	1.41995	1.49455	1.19601	1.62557	1.48687	1.84795	1.83091	0.831885	1.76973	1.72469	1.95538
ENSG00000183785	TUBA8	12.962	-0.94229	0.179623	5.24594	1.55e-07	8.75e-06	0.199596	0.0816369	0.120497	0.190442	0.1154	0.20352	0.125405	0.178273	0.114982	0.0572979	0.122139	0.326725	0.141217	0.179943	0.234301	0.147237	0.163008	0.158729	0.193421	0.0644909	0.171303	0.103096	0.0864166	0.0900047	0.0732378	0.124936	0.106786	0.113329	0.0583903	0.07172	0.0619012	0.186373	0.174064	0.0694275	0.0625639	0.080529	0.035295	0.114994
ENSG00000184185	KCNJ12	935.391	-0.311343	0.105219	2.95899	0.0030865	0.0232327	11.1348	6.34953	9.97706	8.54957	9.77089	10.1081	8.48946	8.31036	10.2368	5.85865	8.80943	9.83566	10.045	11.4397	10.0379	12.1684	13.1387	12.3736	10.6826	9.36217	12.647	4.38515	7.40033	6.39876	9.39399	8.07471	8.43238	8.21735	6.90896	6.07344	9.36431	13.0779	10.0383	9.82569	8.02488	11.984	12.5199	4.72313
ENSG00000184207	PGP	410.927	-0.256289	0.090252	2.83971	0.00451551	0.0305061	7.4736	6.09555	7.34247	6.33354	5.76745	8.65252	7.5422	7.56836	5.39783	6.51559	7.66657	9.75346	7.18808	5.28261	7.63151	7.00797	8.54043	9.46932	9.20883	6.48594	7.39662	7.93348	9.07374	7.65683	7.65859	7.99043	4.80536	6.88942	4.53776	4.22123	5.80608	9.08284	7.87018	7.10144	4.70379	4.70903	6.61025	6.83897
ENSG00000184544	DHRS7C	873.639	-0.271088	0.0977385	2.7736	0.00554391	0.0356204	51.7239	30.2535	25.3922	39.0236	30.3841	53.328	30.6724	23.9148	40.6728	21.0613	42.7736	39.0796	32.4716	45.3871	36.1	46.0022	42.1349	44.8671	35.2246	39.6134	41.3778	28.3202	41.5672	36.4919	40.7623	39.4661	26.5637	36.272	30.7134	24.0203	33.2913	53.5396	46.0814	26.7259	27.6858	35.8116	31.7841	34.0389
ENSG00000184719	RNLS	138.428	-0.370472	0.0720359	5.14289	2.71e-07	1.38e-05	2.06982	2.19807	1.58773	1.48797	1.8998	1.84366	1.65671	1.66245	1.30201	1.2652	1.35114	2.14327	2.005	1.73196	2.06482	1.24553	1.81122	1.5098	1.39377	1.58225	1.47907	1.32307	1.35773	1.21027	1.43057	1.28414	1.19912	1.60905	1.34442	1.70547	1.43193	1.40694	1.63842	1.61165	1.33593	1.36782	1.33888	1.45239
ENSG00000184887	BTBD6	934.4	-0.263802	0.0712045	3.70485	0.000211512	0.0029767	29.7005	19.4544	18.4189	20.4439	19.5001	28.2873	22.2008	19.8841	20.9287	15.8629	22.5499	22.1774	18.8298	24.2732	20.6973	23.8213	22.311	28.3873	23.6845	22.8827	27.2453	19.8047	23.7535	20.2139	21.1656	21.7414	15.4656	18.6971	16.2533	16.8301	15.2288	26.0143	22.1279	20.0055	17.1693	18.1793	17.0501	20.7909
ENSG00000184922	FMNL1	38.6742	0.424527	0.136926	-3.1004	0.00193259	0.0163733	0.166209	0.306602	0.228462	0.294465	0.236209	0.190276	0.225469	0.196084	0.222632	0.391468	0.216219	0.162049	0.398424	0.307349	0.263743	0.143261	0.256442	0.235917	0.284529	0.363311	0.177095	0.280099	0.411733	0.388373	0.30944	0.407784	0.467185	0.11912	0.377934	0.232106	0.349782	0.210626	0.234717	0.274617	0.340671	0.495489	0.368057	0.12087
ENSG00000185122	HSF1	823.193	-0.16641	0.0566363	2.93822	0.00330106	0.0243195	9.49479	7.80891	9.30717	8.41162	8.84913	10.1442	8.9432	7.28016	7.95799	7.03975	9.06812	9.30743	7.59684	7.58915	9.45728	8.63388	9.12486	8.24431	10.0228	9.68183	10.1037	6.82813	8.3606	7.82201	6.1683	9.12841	9.97189	7.45142	6.64661	6.63626	9.27647	8.76548	7.90848	8.42354	6.51553	9.29476	8.83223	7.94072
ENSG00000185262	UBALD2	380.403	-0.220218	0.0832583	2.645	0.00816901	0.0474444	12.5355	13.2392	8.67831	12.7085	14.7363	13.6816	16.9705	14.5819	11.9499	9.44909	14.5777	15.1476	12.4267	10.2407	11.9885	14.3209	13.6977	13.5316	13.5258	12.9673	11.8959	10.3931	11.2565	11.2431	7.31286	10.8993	15.7673	12.1793	12.8923	11.631	11.8603	13.9161	9.69157	10.7647	15.1017	13.4419	13.3138	9.21777
ENSG00000185274	GALNT17	9.56377	2.20464	0.341363	-6.45834	1.06e-10	1.9e-08	0.0349282	0.100531	0	0.0316598	0.0196765	0.011278	0.0463285	0.0116223	0.00980262	0.0740869	0.093715	0.0249729	0.0361176	0.0373931	0.0338706	0.0671925	0.0564564	0.0703675	0.0292319	0.071475	0.237318	0.139652	0.179578	0.187035	0.0913153	0.17042	0.404364	0.0289852	0.118642	0.0132478	0.715451	0.236065	0.0241143	0.0769462	0.178301	0.307417	0.195587	0.0294109
ENSG00000185567	AHNAK2	22.9886	0.775593	0.175102	-4.42938	9.45e-06	0.000248613	0.012131	0.0864165	0.0537614	0.0274898	0.0384408	0.0411287	0.0362037	0.0454116	0.0612825	0.121305	0.0596723	0.0227678	0.0470406	0.0551954	0.0352912	0.0425065	0.0764716	0.0488792	0.0533014	0.124121	0.0494543	0.0694476	0.0810811	0.178639	0.0713589	0.0471665	0.0976237	0.0427845	0.0983324	0.0655665	0.0893528	0.0871129	0.0785178	0.0501084	0.123853	0.0774944	0.0764212	0.0638425
ENSG00000185650	ZFP36L1	908.363	0.266612	0.0974144	-2.73688	0.00620251	0.0386774	5.86009	10.47	5.77986	6.6297	7.72935	7.1106	6.33804	5.65629	6.70716	7.25772	6.63601	4.55528	8.82067	7.40574	6.99864	5.834	6.94804	5.37037	6.95466	8.88112	8.23566	10.8583	11.4535	8.38998	7.618	8.03756	11.451	7.18847	5.86135	7.96148	15.3552	5.46442	6.56148	6.41602	6.98757	9.83253	9.55573	6.3962
ENSG00000185760	KCNQ5	873.359	0.724704	0.135121	-5.36336	8.17e-08	5.19e-06	4.24792	3.90261	2.67138	2.49548	3.47896	2.20857	1.36688	2.14536	2.41968	3.31712	4.66343	2.4884	3.10707	4.29984	3.52385	2.93789	4.42233	2.52481	3.31505	5.97881	4.95003	2.50264	8.43586	3.90255	4.40366	5.06032	3.06546	3.60867	7.34819	5.24589	6.30009	6.89259	2.87715	6.7691	8.0333	6.48182	6.22295	3.30992
ENSG00000185862	EVI2B	16.9084	0.984919	0.220477	-4.46722	7.92e-06	0.000216104	0.193526	0.692283	0.345944	0.426013	0.256978	0.267805	0.330032	0.110392	0.349156	0.653436	0.173082	0.266851	0.543172	0.384769	0.187666	0.113967	0.26812	0.389883	0.277654	0.622317	0.197235	0.512495	0.540135	0.740213	0.505949	0.429968	1.70961	0.0917699	0.691504	0.534786	0.46545	0.443772	0.257676	0.578596	0.682128	0.989011	0.510879	0.302633
ENSG00000185885	IFITM1	86.9462	0.340012	0.0987899	-3.44177	0.000577932	0.00653074	2.6335	2.56926	1.6762	2.9761	1.93634	3.04797	1.56508	1.84364	2.50524	2.7049	2.75295	1.79732	2.0866	3.14889	3.08442	2.3404	1.62528	2.75613	2.91961	2.8345	3.90398	4.77368	4.3257	4.24891	2.89109	3.06631	3.88224	2.69629	3.26341	2.95765	2.93661	2.51379	3.0106	2.10966	2.53157	3.75789	3.30366	3.25427
ENSG00000186298	PPP1CC	2982.36	-0.172565	0.0413066	4.17766	2.95e-05	0.000630777	22.7637	20.2256	24.3221	25.622	21.3481	25.1517	23.3429	21.4637	21.764	22.666	22.7646	26.7141	23.6584	28.1861	27.6591	24.3865	24.3731	25.3322	27.0544	22.312	28.9266	26.9277	23.5176	22.5059	20.4776	22.9236	21.1422	24.5529	20.423	19.2834	20.2318	24.5218	21.6601	22.6294	21.375	22.2211	22.6549	23.0377
ENSG00000186318	BACE1	200.839	-0.16097	0.0587	2.74224	0.0061021	0.038198	1.08201	1.40992	1.00519	1.45629	1.49615	1.01636	1.43518	1.16522	0.999343	0.882266	1.34893	1.22372	1.47147	1.31984	1.51983	1.28675	1.38006	1.34755	1.25131	1.19431	1.40351	0.829482	1.43627	1.36949	1.27438	1.09786	1.21099	1.32782	1.27573	1.10433	1.37452	1.23543	1.20202	1.40853	1.09911	1.29024	1.27238	1.19823
ENSG00000186395	KRT10	116.467	-0.303071	0.0857052	3.5362	0.00040592	0.00495675	2.37085	2.6158	3.46112	3.39065	3.1164	2.98556	2.80401	3.0767	2.46191	2.96943	3.13347	4.26603	2.94191	2.93299	3.34642	2.97544	2.83579	3.79458	3.6377	3.23439	3.11434	3.30339	2.70876	2.39804	2.24975	3.97642	2.00834	2.8856	2.26953	2.15817	2.8384	2.13648	3.38278	2.98869	2.03953	2.17643	2.27905	3.43816
ENSG00000186517	ARHGAP30	22.2577	0.626698	0.176341	-3.55391	0.000379552	0.00470729	0.157526	0.330331	0.11733	0.163184	0.209175	0.163491	0.246253	0.15725	0.123156	0.34777	0.201264	0.108606	0.372322	0.32524	0.174579	0.0927669	0.0763856	0.204016	0.160087	0.207227	0.286689	0.147233	0.38181	0.289209	0.205916	0.47351	0.447978	0.168073	0.364824	0.0640155	0.331509	0.22814	0.186438	0.309846	0.220181	0.507939	0.387492	0.265286
ENSG00000187498	COL4A1	1384.46	-0.913136	0.202504	4.50922	6.51e-06	0.000186229	5.72437	21.1302	3.06359	5.23805	5.40528	3.32403	5.41237	3.97637	3.41924	4.80102	3.94488	3.64686	10.1308	3.93579	4.79734	3.56285	16.6171	4.33742	5.88038	3.181	5.23208	5.02586	3.31275	3.3296	4.05384	4.82449	3.85163	9.48785	3.0853	2.09159	3.29753	2.71516	6.51975	3.49299	2.89308	3.36303	3.2577	3.21998
ENSG00000187954	CYHR1	417.691	-0.175752	0.0511017	3.43926	0.000583308	0.00657937	3.08017	2.98199	2.2835	3.04576	2.61491	2.84458	2.84272	3.02459	2.41804	3.02195	3.1208	3.39579	2.82127	2.76717	3.52301	2.81768	3.11949	3.54388	3.19676	3.32785	2.99286	2.45054	3.15248	2.86046	2.85943	2.89012	3.37554	2.65141	2.56076	1.94439	2.47197	2.80843	2.80316	2.47538	2.39458	2.94153	2.48467	2.67826
ENSG00000188313	PLSCR1	90.6201	0.30356	0.0948733	-3.19963	0.00137602	0.0127158	1.21009	1.19252	0.795503	0.894179	0.666874	0.853657	0.824337	0.958497	0.753054	1.15982	0.729347	0.677106	1.36011	1.19692	1.02039	1.06273	0.994978	0.993705	0.902662	1.53421	1.21988	1.54901	1.69063	1.63405	1.51304	1.3116	1.01392	1.39714	1.21849	0.912957	1.57225	0.788958	1.49835	1.217	1.30931	1.17633	1.35891	1.28475
ENSG00000188522	FAM83G	11.0141	1.20643	0.265033	-4.55198	5.31e-06	0.000156	0.0219208	0.0694022	0.0304775	0.0397392	0.0123489	0.0141561	0.167185	0.0437647	0.0430646	0.146133	0.0457452	0.0313459	0.0377789	0.039113	0.0637712	0.00602425	0.0141728	0.036802	0.10396	0.089715	0.0744701	0.0796775	0.157784	0.0782549	0.0191031	0.0735317	0.142363	0.072764	0.0947663	0.0997716	0.166074	0.135807	0.0302681	0.0482912	0.136768	0.180486	0.196399	0.110749
ENSG00000188822	CNR2	0.758051	1.92441	0.651166	-2.95533	0.0031233	0.0234261	0	0	0	0	0.00914498	0	0	0	0.00911187	0.00983805	0	0	0.0111909	0	0.0104946	0.00892253	0	0.0109015	0	0.0110731	0.0110298	0	0.0222566	0	0.0094312	0.00990071	0.0458378	0	0.0401024	0	0.0182202	0.0274288	0	0.0119207	0	0.0184358	0	0.00911281
ENSG00000188859	FAM78B	112.147	-0.456287	0.104899	4.34978	1.36e-05	0.000338535	1.37492	0.886096	1.01814	1.03855	1.61645	1.10023	1.0506	1.33273	1.11567	0.67928	1.26532	1.26086	1.07146	1.1093	1.08209	1.33892	1.20781	1.13408	0.950571	0.774748	1.15758	0.825681	1.24987	1.02434	0.911663	0.938819	0.616105	1.88509	1.0245	0.929614	0.704498	1.06898	0.856381	0.779181	1.44104	0.797696	0.928915	0.645983
ENSG00000189058	APOD	2183.26	0.598153	0.136396	-4.38543	1.16e-05	0.000296074	47.9056	46.5233	27.0045	47.612	38.7425	45.0948	55.87	44.1647	39.4564	70.2415	61.0917	32.7606	57.4046	58.1648	45.526	31.4575	30.9639	74.2293	42.7579	68.7372	67.6355	50.4558	151.286	59.0313	46.1435	66.0485	148.382	60.1228	76.4101	76.5064	68.1989	63.2311	32.9474	47.4909	43.6831	57.3889	93.0454	74.0328
ENSG00000196141	SPATS2L	642.38	-0.432125	0.0748502	5.7732	7.78e-09	7.18e-07	3.57042	3.88779	3.19446	3.32032	4.14095	4.04997	4.60383	2.66631	3.96532	1.86813	3.11523	3.58948	4.06966	4.40012	3.03415	3.88742	4.60981	3.54163	3.77737	3.31293	2.96109	2.38354	3.09964	3.28672	2.42267	2.36874	3.38466	2.98553	2.58546	2.91518	2.99635	3.2282	3.54509	2.77396	3.22786	3.96039	3.38358	2.21695
ENSG00000196576	PLXNB2	112.191	0.390673	0.116852	-3.34332	0.00082783	0.00865343	0.595577	1.27212	0.473954	0.681912	0.50327	0.4251	0.615865	0.4459	0.514643	1.15406	0.932155	0.54629	1.00482	0.671167	0.714331	0.484567	0.965199	0.813069	0.964102	0.938121	1.03828	0.837434	1.17648	0.906409	0.976578	1.00369	1.62639	0.747863	1.02361	0.72227	1.13463	1.15196	0.933281	0.811397	0.77341	0.854369	0.974183	0.679663
ENSG00000196636	SDHAF3	193.758	-0.373268	0.0680594	5.48445	4.15e-08	2.92e-06	9.25022	7.49319	10.3916	9.50837	10.1937	10.7156	9.48669	8.75803	7.62766	8.40894	8.44361	10.8922	9.07219	10.1583	10.0336	10.6927	9.15598	9.462	10.974	7.17161	9.08738	9.77482	8.08989	8.01727	7.81187	8.28802	5.57395	11.277	7.90668	6.78189	7.26493	8.78158	8.24627	8.71846	6.93704	5.56394	8.2103	8.71249
ENSG00000196664	TLR7	3.62707	0.913613	0.332776	-2.74542	0.00604326	0.0379447	0	0.0189194	0.0571196	0.0496518	0.018515	0.0106123	0.0326954	0.0109363	0	0.0796729	0.00979815	0	0.0339857	0.0234573	0.0424951	0.00903233	0.0106248	0.0551782	0.0275064	0.0896748	0.0558275	0.0597313	0.0675913	0.0234659	0.0190945	0.0100225	0.0649626	0.0454571	0.0710428	0.0373976	0.0184444	0.0370218	0.0680728	0.0724043	0.0372837	0.121307	0.0552125	0.0184499
ENSG00000196843	ARID5A	159.464	0.442134	0.110756	-3.99198	6.55e-05	0.00118253	2.17613	1.89283	1.48498	2.10304	2.04167	1.95297	2.94478	2.02856	2.04775	2.06549	2.16091	1.8705	2.68043	1.18198	1.47407	2.32181	2.18804	1.83746	2.18281	2.32479	2.25046	2.54741	2.04022	3.20453	2.45418	3.04478	4.4594	2.1511	2.71262	2.54897	2.93633	3.19024	1.59077	2.07974	4.11131	4.3067	2.72833	3.12584
ENSG00000197147	LRRC8B	104.361	0.320624	0.110611	-2.89865	0.00374773	0.0266389	0.682348	0.624892	0.438414	0.406085	0.827031	0.547473	0.733649	0.839399	0.441033	0.595228	0.400679	0.436122	0.805365	0.737881	0.588167	0.375044	0.541433	0.562369	0.553762	0.987295	0.906164	0.834245	0.935519	0.922692	0.492528	0.561186	0.525469	0.84651	0.77897	0.760734	1.17199	0.558994	0.578157	1.05528	0.727143	0.8982	0.793132	0.766084
ENSG00000197296	FITM2	296.855	-0.17767	0.067681	2.62511	0.00866204	0.0494881	3.55814	2.9235	3.28661	4.11798	3.3708	2.81459	3.9683	3.74855	2.747	4.4321	3.07214	3.73677	4.31587	4.1124	3.80858	3.33956	4.37014	3.42295	4.101	3.55241	4.47961	3.00728	2.75988	3.13818	3.13296	4.06611	3.31655	3.74965	2.94263	2.73181	2.95374	3.25563	3.36604	3.51242	2.50352	3.09356	3.48506	3.98097
ENSG00000197405	C5AR1	9.55958	0.839842	0.235998	-3.55868	0.000372721	0.00463193	0.0192238	0.132793	0.0601375	0.0697001	0.0649775	0.260704	0.114743	0.0959507	0.113299	0.384461	0.154737	0.041234	0.238542	0.123483	0.0932089	0.174342	0.0932179	0.290468	0.0965324	0.137685	0.117554	0.251549	0.256976	0.370586	0.167528	0.298976	0.374543	0.159529	0.160278	0.284364	0.178006	0.0974444	0.0796326	0.0846997	0.163556	0.392973	0.274501	0.210434
ENSG00000197461	PDGFA	145.186	-0.291305	0.0905248	3.21796	0.00129108	0.0121504	2.02434	2.04821	1.29503	1.55349	2.40322	1.53987	2.08793	1.4629	1.58937	1.27574	1.91045	1.19873	2.51707	1.76833	2.14369	1.6485	2.18003	2.06417	1.87089	1.75357	2.03783	1.63863	2.37529	1.35666	1.88318	1.57927	1.79897	1.60775	0.805348	0.918541	2.02815	1.41643	1.85203	1.54581	1.66947	2.05214	1.51258	1.15032
ENSG00000197498	RPF2	379.084	-0.148692	0.0533636	2.7864	0.00532972	0.0345334	5.02675	4.85475	5.84766	4.51687	5.0088	4.6019	6.05563	5.48202	4.59924	4.70165	4.79457	5.48452	6.09931	6.20583	5.48034	5.09059	4.91728	5.83915	5.83625	5.1135	6.45571	4.81598	4.73564	4.35657	3.98812	6.56575	4.70119	5.67847	5.32963	4.34767	5.79684	5.08132	5.80749	5.79296	4.47452	5.46946	4.9422	5.40711
ENSG00000197535	MYO5A	217.207	0.274286	0.0982821	-2.7908	0.00525775	0.034257	0.305189	0.241741	0.276157	0.121169	0.295186	0.166139	0.252164	0.31976	0.172011	0.197183	0.159032	0.193408	0.222994	0.270022	0.332636	0.245377	0.192018	0.218498	0.173093	0.329035	0.331604	0.30116	0.329378	0.260667	0.318712	0.290737	0.262798	0.212446	0.322443	0.26547	0.375802	0.2834	0.262506	0.34033	0.285405	0.299687	0.358034	0.184771
ENSG00000197629	MPEG1	64.4645	0.638305	0.202855	-3.14662	0.00165172	0.0145408	0.335325	1.52566	0.403457	0.596205	0.523114	0.549698	0.782631	0.617976	0.510362	1.47724	0.507525	0.179813	1.20027	0.800823	0.725384	0.287094	0.800501	0.506668	0.334608	0.870934	0.223454	0.900063	1.14051	1.4503	0.775512	0.861315	1.90097	0.545837	1.35009	0.777784	0.477692	0.577476	0.547605	0.79554	0.888802	1.34018	1.28912	0.87965
ENSG00000197798	FAM118B	217.705	-0.263977	0.0512386	5.15191	2.58e-07	1.33e-05	3.41812	3.10457	3.49703	3.74132	3.71944	3.21735	4.33062	3.36385	2.67427	2.75549	3.50405	3.71771	4.43483	3.38317	3.62733	3.177	3.47131	4.01158	3.49489	3.71179	3.51651	2.93609	3.91266	2.76279	2.78204	3.2303	2.88183	3.49215	2.97232	2.47671	3.25736	3.03754	3.37282	3.94263	2.99044	3.5019	3.03357	2.59309
ENSG00000198053	SIRPA	102.171	0.440697	0.133274	-3.3067	0.000944018	0.00960612	0.747159	1.39947	0.731161	1.20862	0.806196	0.779429	1.12062	0.757323	0.658106	0.982237	0.750472	0.55475	1.25994	0.861417	0.791416	1.02351	1.73905	1.05368	1.1929	1.34077	0.972353	0.940072	1.19379	1.47726	1.24213	0.851787	2.30771	0.744036	0.937072	1.34718	1.92555	1.27214	0.535676	1.20283	1.41806	1.94834	1.76687	0.987261
ENSG00000198363	ASPH	2970.73	-0.182234	0.0643454	2.83213	0.00462396	0.0310507	7.44102	7.99155	6.86879	6.98941	8.73969	6.48891	8.91787	6.72326	6.19724	5.20238	5.45952	7.97471	8.87529	9.04979	7.33653	7.18972	9.4566	6.73991	7.79578	7.05578	7.98573	5.74515	7.02957	5.92609	6.80119	5.94071	6.30108	8.45796	7.25629	7.4864	8.47475	8.04704	7.15758	8.2191	8.25855	7.29508	7.68237	6.28967
ENSG00000198774	RASSF9	59.5277	0.46498	0.134641	-3.45348	0.000553406	0.00630877	0.309952	0.553108	0.667957	0.561898	0.305565	0.3703	0.678346	0.402231	0.391447	0.478996	0.351131	0.376736	0.673065	0.64153	0.811531	0.349241	0.410815	0.333034	0.423692	0.845691	0.937151	1.08154	0.563063	0.674962	0.513209	0.538759	0.971471	0.411542	0.985827	0.564293	0.982774	0.488795	0.684768	0.569016	0.501043	0.721602	0.833103	0.487184
ENSG00000198856	OSTC	87.647	-0.27433	0.0723864	3.7898	0.000150771	0.00225779	2.89128	3.0141	2.79431	2.8125	3.03907	3.07396	2.63071	3.23819	2.40464	2.01933	2.74352	3.51678	4.0471	3.47281	3.28243	3.08142	3.31694	2.94796	3.77719	2.99436	3.23419	3.4219	3.62565	2.49228	2.85764	3.16118	1.55315	3.42344	2.67844	2.00603	2.8197	3.09796	3.06723	3.2624	2.4899	2.16232	2.63586	2.90961
ENSG00000198860	TSEN15	340.426	-0.156763	0.0429946	3.64611	0.000266241	0.00357279	1.76018	1.67425	1.85875	1.7221	1.78957	1.83495	1.82884	1.88539	1.46317	1.60517	1.80412	2.31922	1.99924	2.01601	2.1187	1.69075	2.03762	1.83497	1.83322	1.79525	2.00463	2.12653	2.09724	1.74745	1.68001	1.871	1.49578	1.85484	1.56848	1.54505	1.76863	1.94495	1.79969	1.90189	1.54035	1.86571	1.53009	1.66564
ENSG00000198910	L1CAM	9.15711	0.726387	0.21394	-3.39527	0.000685597	0.00748545	0.0313548	0.0676844	0.0326955	0.035526	0.0198714	0.0531521	0.0701812	0.0469497	0.0527985	0.0855094	0.0630955	0.0756609	0.0729508	0.0587432	0.0380068	0.019388	0.0456125	0.102649	0.0524826	0.136346	0.0798896	0.0683808	0.177327	0.11753	0.0409866	0.100396	0.0863219	0.0260198	0.108925	0.0891937	0.164963	0.0529785	0.0568241	0.0518056	0.0333458	0.100149	0.0855937	0.0330024
ENSG00000204103	MAFB	349.239	-0.448149	0.122359	3.66256	0.000249707	0.00339291	8.1039	6.09735	5.87321	4.58719	5.98125	6.02598	1.73946	5.58893	5.44998	4.98257	6.24033	6.59953	5.52863	9.2158	5.39662	7.30509	5.46236	7.51962	6.88077	3.52654	5.07207	2.71337	5.75704	4.9157	4.24905	4.81435	4.45785	7.63193	5.01526	2.42963	6.17072	5.68162	7.85261	5.57436	4.21984	5.32722	4.5191	7.81481
ENSG00000204262	COL5A2	220.757	-0.402578	0.14108	2.85354	0.00432353	0.0296085	1.55703	4.49715	1.42065	1.4325	1.32229	1.22169	1.35531	1.29007	1.25195	1.29511	1.45521	1.19396	2.55998	1.57523	1.63823	1.16817	4.13748	1.38021	1.48554	1.31431	1.95979	1.62993	1.69711	1.77592	1.47901	1.28912	1.62232	2.31286	1.03853	1.13388	1.57938	1.28253	2.03975	1.48352	1.39096	1.14716	1.30129	1.63229
ENSG00000204291	COL15A1	1482.47	-0.444165	0.136149	3.26234	0.00110496	0.0107876	12.8519	31.2382	7.62728	12.84	11.8394	10.3287	11.1197	9.71846	9.94609	9.12326	11.5787	8.94949	18.6516	15.689	8.77474	10.8294	26.9013	9.08034	15.6633	7.7124	5.6873	10.6721	14.6719	12.0355	10.7735	12.9906	11.1196	15.2462	11.4048	8.47923	9.6912	12.1124	13.1316	9.59829	9.30558	9.84244	11.6171	11.6532
ENSG00000204560	DHX16	324.756	-0.173015	0.0636054	2.72013	0.00652572	0.0400418	4.48443	3.62473	3.79472	4.2726	4.97585	4.08027	4.81741	4.53378	4.46326	4.76687	4.54887	5.25502	5.73347	3.97263	4.48758	4.58314	4.8076	4.64713	5.57567	5.64381	5.08146	3.07772	4.24291	4.38839	4.04534	4.90209	4.709	4.1851	3.30486	3.11377	3.67845	4.90211	4.34731	4.19784	3.65689	5.45483	4.16384	3.98115
ENSG00000204580	DDR1	267.986	0.44886	0.106233	-4.22526	2.39e-05	0.000533006	0.737073	1.56952	0.931425	1.26826	1.92129	1.22225	1.55347	1.39674	1.13598	2.35649	1.68713	1.09865	1.33057	1.21707	1.74449	1.52951	1.29638	1.12628	0.977578	1.66169	1.86527	2.54061	2.38293	2.02697	1.49695	1.74291	1.79375	1.29071	1.63759	0.824473	2.45029	1.73616	1.41665	1.80265	2.54561	2.30903	1.39037	1.99868
ENSG00000204956	PCDHGA1	16.2005	0.525868	0.166476	-3.15883	0.00158403	0.0140457	0.135601	0.101475	0.122546	0.122912	0.152779	0.078812	0.0809371	0.117315	0.137003	0.147922	0.113191	0.0775615	0.112175	0.125814	0.16656	0.0447188	0.0613703	0.127487	0.0832234	0.147993	0.322467	0.0985761	0.14873	0.261403	0.118171	0.0827023	0.160814	0.15754	0.0669964	0.154295	0.190245	0.168019	0.131066	0.149363	0.184591	0.284895	0.250576	0.167466
ENSG00000205250	E2F4	340.659	-0.156059	0.0478235	3.26322	0.00110153	0.0107756	5.21308	4.65182	5.20467	4.71092	5.44949	5.77119	6.39969	5.06159	4.52258	4.53731	4.6482	5.48892	4.96461	4.74977	5.48547	5.52595	5.83944	6.06525	5.52989	5.00963	5.79749	4.90702	5.73521	5.12486	4.17016	5.91433	5.04685	4.70741	4.33023	4.25501	5.17527	5.26086	5.15251	4.95677	4.62403	5.72237	5.51003	4.09609
ENSG00000205363	INSYN1	13.1594	0.588249	0.191396	-3.07347	0.00211588	0.0174973	0.0239075	0.103216	0.0664792	0.0433408	0.0875424	0.0231586	0.0475661	0.0318207	0.0536772	0.123155	0.0712729	0.0854668	0.0824055	0.0853156	0.0772787	0.216818	0.0618289	0.184632	0.0867036	0.114153	0.105585	0.139038	0.106528	0.136555	0.118061	0.13852	0.141764	0.0595189	0.103355	0.0816103	0.174417	0.154848	0.0825283	0.0702237	0.149163	0.156117	0.153955	0.0872344
ENSG00000213190	MLLT11	45.2465	-0.863125	0.172907	4.99184	5.98e-07	2.7e-05	1.37687	1.42666	1.22038	1.43524	1.06652	0.577955	1.96324	1.03084	0.656913	1.31423	1.0467	1.3536	2.08818	0.73702	1.75799	0.737861	1.04599	0.993977	1.11391	0.821785	1.40326	0.87581	0.707899	0.712715	0.559947	0.482854	1.01083	1.67581	0.233843	0.443896	0.734053	0.833634	1.25953	0.40443	0.68334	0.293187	0.481877	0.869534
ENSG00000213593	TMX2	367.653	-0.24551	0.0647277	3.79296	0.00014886	0.00223855	8.21941	7.73046	8.6236	9.03205	9.48862	9.55434	9.10752	9.21484	7.64433	10.0928	8.25586	10.6595	9.7023	11.5612	9.1232	9.07015	9.49199	11.1583	11.5355	10.066	9.48531	9.67976	9.59604	7.3672	7.62571	11.2908	6.70557	7.87025	7.12232	6.01442	7.85572	9.31557	9.53343	8.9979	6.06783	7.69018	7.37125	7.7303
ENSG00000214160	ALG3	135.464	-0.274345	0.0799554	3.43123	0.000600855	0.00671955	2.27588	2.15027	2.13243	2.21241	2.50845	2.23654	3.37965	2.35421	1.93007	2.17384	2.1682	2.17551	2.26812	2.27759	1.82315	1.84917	2.49508	2.7743	2.26358	1.97426	1.86569	2.24792	1.9841	2.13714	1.12102	2.03681	2.52862	1.91601	2.04723	1.38865	2.34617	2.22924	1.91284	1.72574	1.59957	2.16323	2.25794	1.74974
ENSG00000214706	IFRD2	354.614	-0.316461	0.0791365	3.99893	6.36e-05	0.00115847	6.53218	4.7433	5.25223	5.25038	5.67937	7.10517	4.55656	4.54094	5.14196	3.54855	5.7295	6.54978	5.58274	4.61718	6.70072	6.02138	4.94588	7.32517	7.67998	6.47418	7.52366	5.40656	4.80701	5.34374	4.6226	4.75193	4.10671	4.50639	3.39748	3.25965	5.00846	5.38555	5.67257	4.9239	4.72729	5.89894	4.1514	4.71837
ENSG00000224051	CPTP	586.574	-0.415353	0.103636	4.0078	6.13e-05	0.00112591	11.329	10.9568	15.976	17.2024	12.4941	12.1407	14.7975	16.563	11.2847	16.4008	11.5683	14.9723	12.7295	12.1285	12.5863	14.8562	13.3661	16.7359	17.9549	9.97143	11.2734	9.55697	7.68211	10.2939	11.7385	16.2196	10.258	13.3618	10.4537	8.85612	13.0847	12.8116	11.5706	9.45735	6.67879	7.44603	9.23483	13.9336
ENSG00000235568	NFAM1	6.94137	0.837521	0.267255	-3.13379	0.00172565	0.015051	0.00977685	0.0168839	0.0509744	0.04431	0.0247847	0.0568236	0.0680818	0.0683179	0.0740848	0.106652	0.0262321	0.0524269	0.0707686	0.0523341	0.00948082	0.0322424	0.0284452	0.118181	0.0490944	0.0700238	0.0398571	0.0746272	0.100533	0.14659	0.0426006	0.12522	0.198767	0.0567933	0.0543426	0.122372	0.0658402	0.0743373	0	0.0323074	0.058227	0.0916015	0.0410604	0.0987899
ENSG00000239789	MRPS17	115.768	-0.202579	0.0587542	3.4479	0.000564964	0.0064167	2.79471	2.41313	3.11226	2.9513	2.68255	3.46938	2.64521	3.41277	3.01551	2.41721	3.17894	2.96814	3.19851	3.22432	3.21001	2.99759	3.76291	3.38912	3.47434	3.55351	3.31839	2.84034	3.68283	2.84775	2.19902	3.02835	2.45933	3.21985	2.68951	2.40815	3.15196	3.07163	2.97849	3.25767	2.19306	3.05059	2.52975	2.97012
ENSG00000239900	ADSL	565.564	-0.259636	0.0550228	4.71871	2.37e-06	8.2e-05	3.04449	2.08842	2.46809	2.36294	2.42551	2.67564	2.38266	2.4379	2.17902	1.6982	2.88279	3.10868	2.7881	2.83115	2.76066	2.87085	3.31311	2.92931	2.81184	2.39766	3.18917	2.30386	2.7967	1.92508	2.48912	1.92426	2.21625	2.53038	2.00956	2.14171	2.54301	2.67144	2.73865	2.89737	2.19791	2.74544	2.34775	2.26641
ENSG00000242114	MTFP1	3.80666	-1.18653	0.306836	3.867	0.000110184	0.00176524	0.177617	0.122693	0.111127	0.160997	0.210124	0.172053	0.318047	0.31915	0.119636	0.12917	0.158853	0.0761955	0.257132	0.0760607	0.137791	0.146437	0.0689022	0.178916	0.327031	0.145386	0.0724087	0.0774719	0.0365277	0.0380444	0.0928714	0.162491	0	0.117916	0	0.0404208	0.0299031	0.150055	0.147151	0.195644	0.0906698	0.0605139	0.0596759	0.0598241
ENSG00000242612	DECR2	136.259	0.220908	0.073521	-3.00469	0.00265853	0.0208536	1.7602	1.78953	1.24338	1.5955	2.07515	1.73257	1.49686	1.72878	1.60152	1.5614	1.95512	1.14179	1.79079	1.27655	1.67938	1.86083	1.91357	2.00187	1.38998	2.17862	2.67645	1.84199	2.40843	1.65708	2.10299	1.79212	2.3328	1.46071	1.61747	1.76059	2.6169	2.38649	1.73466	1.79813	1.96859	2.38187	1.87195	2.11566
ENSG00000244617	ASPRV1	12.6119	0.520474	0.168498	-3.08891	0.0020089	0.0168224	0.48006	0.350744	0.308053	0.334723	0.405657	0.35771	0.477562	0.0737259	0.155457	0.469969	0.429347	0.356435	0.343668	0.513939	0.358096	0.395789	0.358131	0.223188	0.432675	0.377834	0.526899	0.644277	1.10118	0.751419	0.611439	0.43918	0.187688	0.398378	0.307883	0.252112	0.59062	0.779934	0.458907	0.569458	0.628362	0.534703	0.620351	0.497513
ENSG00000248905	FMN1	16.9029	0.656123	0.195716	-3.35243	0.000801047	0.00842967	0.0393543	0.0388356	0.0293122	0.00509598	0.047507	0.0299527	0.055928	0.0196427	0.0236675	0.0229983	0.0150844	0.0271327	0.0406946	0.0391223	0.0517923	0.0370811	0.0381664	0.0283159	0.0305837	0.0546471	0.0429737	0.0306524	0.069372	0.0662314	0.063692	0.0488613	0.0619116	0.0326582	0.0937471	0.0799641	0.0354943	0.0403719	0.0640439	0.0743117	0.0980564	0.0550686	0.0236113	0.0662758
ENSG00000253767	PCDHGA8	2.31413	1.13284	0.390856	-2.89835	0.00375129	0.0266566	0.00658189	0.0113665	0	0.00596601	0	0.00637573	0.00654765	0.0131407	0	0.041883	0.0235463	0.00705889	0	0.0211392	0.00638261	0	0.0255329	0	0.00550849	0.0134688	0.0134161	0.00717714	0.0338399	0.035245	0.00573585	0.0120428	0.0167265	0.016386	0.0243894	0.0299572	0.0166217	0.0166816	0.0272647	0.00724991	0.0279994	0.0224245	0.0386994	0.0110844
ENSG00000253910	PCDHGB2	10.0321	0.774701	0.181167	-4.27618	1.9e-05	0.00044066	0.0473546	0.0817782	0.0493794	0.096578	0.0600228	0.0573392	0.0235541	0.0827253	0.0996759	0.0968577	0.0952922	0.0634831	0.0856928	0.139416	0.0918417	0.0585628	0.103332	0.0954023	0.0495398	0.133243	0.10859	0.154912	0.133907	0.202861	0.216655	0.238271	0.150428	0.167013	0.142573	0.121237	0.169416	0.180028	0.0980806	0.156482	0.13094	0.100836	0.149159	0.0996861
ENSG00000254122	PCDHGB7	28.1864	0.571191	0.126149	-4.5279	5.96e-06	0.000171816	0.206697	0.356952	0.251457	0.22899	0.203772	0.211346	0.205621	0.309502	0.28038	0.375797	0.184862	0.18473	0.213736	0.319633	0.22271	0.123076	0.32296	0.196642	0.259482	0.387725	0.292582	0.22539	0.330619	0.442732	0.340242	0.483243	0.457186	0.27635	0.468064	0.496519	0.550984	0.261933	0.30919	0.354161	0.390795	0.342327	0.356877	0.299748
ENSG00000260314	MRC1	40.1493	0.956298	0.211499	-4.52153	6.14e-06	0.00017665	0.109829	0.758671	0.148883	0.258836	0.204176	0.244695	0.196664	0.306983	0.138707	0.599044	0.196454	0.0471155	0.715488	0.493837	0.27691	0.280704	0.29824	0.276582	0.110301	0.696721	0.380578	0.826357	0.395271	0.682217	0.545557	0.401906	0.874541	0.200512	0.579941	0.38741	0.76736	0.222687	0.466329	0.568588	0.607378	0.561282	0.811813	0.536388
ENSG00000260916	CCPG1	135.537	0.29579	0.0795483	-3.71836	0.000200519	0.00284317	0.894558	0.901157	0.655669	0.581698	0.859987	0.609088	0.760932	0.873577	0.611273	0.78963	0.84064	0.639591	0.770852	1.05485	0.892617	0.582538	0.471498	0.75092	0.602191	0.928552	1.09669	0.848225	1.10649	0.902504	0.796518	0.80652	1.27944	0.645522	0.792673	0.833486	1.20048	0.936464	0.751862	1.18527	1.03133	1.08769	0.838504	0.791462
ENSG00000265354	TIMM23	954.061	-0.338989	0.0550368	6.15932	7.31e-10	9.69e-08	43.6204	43.7424	48.2816	47.0472	46.4894	43.8311	50.1097	52.4822	38.863	47.9234	45.5216	52.4817	54.7608	46.7501	51.0289	40.0687	46.8545	49.004	51.7344	43.5534	44.9446	47.3564	38.65	36.9729	37.8882	45.7756	37.0725	43.152	37.6591	30.783	35.7518	39.1573	44.8756	39.4507	33.4051	32.5043	33.9847	44.5116
ENSG00000269556	TMEM185A	70.4454	-0.202232	0.0769547	2.62794	0.00859047	0.0492136	0.861651	0.839392	0.575958	0.841104	0.61609	0.609945	0.736285	0.849113	0.73477	0.47198	0.642189	0.829317	0.593997	0.79237	0.921261	0.847009	0.792789	0.790063	0.804337	0.802498	0.799359	0.662522	0.749703	0.816324	0.741267	0.717533	0.542749	0.843383	0.787986	0.452512	0.641636	0.830601	0.869443	0.912599	0.573316	0.809183	0.85365	0.632526
ENSG00000274750	H3C6	53.4991	-1.69781	0.221512	7.66463	1.79e-14	1.1e-11	1.93547	1.12026	1.48595	0.751871	1.06038	1.62761	1.24834	0.764339	1.48632	0.290019	2.30167	2.14417	2.2873	2.8007	2.18624	0.911837	2.49586	1.32832	1.65543	1.04457	0.737006	0.394271	0.8092	0.318897	0.129745	0.311324	0.900844	1.18255	0.0788127	0.62923	1.18166	0.107811	0.947119	0.398269	0.524772	0.47101	0.321568	0.680552
ENSG00000276045	ORAI1	469.95	-0.392925	0.0921371	4.26457	2e-05	0.000462013	8.33455	8.16537	7.01959	9.49781	11.9186	9.23793	16.3033	7.75994	8.28243	7.17586	10.0164	8.98153	9.98572	9.00853	10.7633	9.41525	11.3667	9.70734	9.95994	5.3298	10.7404	10.1369	6.18043	8.81875	6.98386	8.0647	11.9141	10.5409	6.03202	5.76766	9.96733	7.98907	10.5816	7.96668	6.59671	9.47094	8.14496	6.05641
ENSG00000278619	MRM1	41.4981	-0.63248	0.130146	4.85979	1.18e-06	4.66e-05	1.08444	0.882868	1.19542	1.57274	1.38764	1.32059	1.91101	1.29904	0.834784	1.18297	1.49638	2.02699	1.92235	1.59219	1.08165	1.09843	1.35219	1.56053	2.02261	0.887653	1.32627	1.18251	0.796499	1.22776	0.567026	1.95584	0.708654	1.38845	0.975902	0.458322	0.808539	1.04704	1.73269	0.989729	0.685389	0.923668	0.858826	1.06968
