# Supplementary material for: Inhibition of MAT2A Impairs Skeletal Muscle Repair Function
Source: Biomolecules. 2024 Sep 2;14(9):1098. doi: 10.3390/biom14091098 (PMC11430595; doi:10.3390/biom14091098)
Supplement: Supplementary file 1 [file biomolecules-14-01098-s001.zip › Supplementary Table S3 The expression of differentially expressed genes in muscle tissue of mice.xlsx]

## Sheet: Mus_Human_FPKM
Ensembl ID	Gene Symbol	baseMean	log2FoldChange	lfcSE	stat	pvalue	padj	Muscle_O_M01_fpkm	Muscle_O_M02_fpkm	Muscle_O_M03_fpkm	Muscle_O_M04_fpkm	Muscle_O_M05_fpkm	Muscle_O_M06_fpkm	Muscle_Y_M01_fpkm	Muscle_Y_M02_fpkm	Muscle_Y_M03_fpkm	Muscle_Y_M04_fpkm	Muscle_Y_M05_fpkm	Muscle_Y_M06_fpkm
ENSMUSG00000000290	Itgb2	240.081	1.76516	0.411687	4.28762	1.81e-05	0.000648042	3.56	8.99	0.91	7.58	4.14	4.06	0.86	1.18	1.32	1.83	2.44	0.67
ENSMUSG00000002111	Spi1	107.63	1.42345	0.422626	3.3681	0.000756881	0.0108016	2.52	5.07	0.72	6.45	3.78	4.77	0.4	1.05	0.7	1.6	1.95	0.85
ENSMUSG00000002769	Gnmt	118.381	2.06258	0.644614	3.19972	0.0013756	0.0166392	23.98	3.23	0.66	1.59	8.86	1.81	1.56	1.52	1.54	1.86	1.34	1.26
ENSMUSG00000003418	St8sia6	118.071	0.974718	0.330853	2.94607	0.00321838	0.0307664	0.93	0.69	0.77	0.67	0.84	0.61	0.47	0.37	0.43	0.45	0.49	0.06
ENSMUSG00000003534	Ddr1	615.845	0.875138	0.157647	5.55126	2.84e-08	3.25e-06	8.57	9.35	10.38	7.54	7.11	10.48	4.19	4.7	4.75	5.29	5.57	2.15
ENSMUSG00000003617	Cp	1035.52	1.27143	0.415096	3.06297	0.00219152	0.0234674	49.1	19.14	5.99	17.91	18.18	8.05	6.99	7.65	6.26	12.21	11.59	2.99
ENSMUSG00000005338	Cadm3	731.538	0.765703	0.252831	3.02852	0.00245757	0.0254039	5.94	14.06	5.09	13.62	9.17	7.31	3.87	5.86	3.85	7.27	6.74	5.19
ENSMUSG00000005686	Ampd3	1012.77	2.25619	0.396694	5.68749	1.29e-08	1.65e-06	13.31	23.63	5.02	7.5	12.83	34.93	3.22	3.15	3.92	3.05	5.08	1.35
ENSMUSG00000008845	Cd163	407.636	1.84236	0.481736	3.82443	0.000131076	0.00292982	2.19	6.48	1.69	13.42	4.49	4.37	0.69	1.38	1.23	3.09	2.13	0.3
ENSMUSG00000015340	Cybb	164.981	2.06535	0.420092	4.91641	8.81e-07	5.56e-05	3.08	2.73	0.59	5.54	1.83	1.84	0.37	0.47	0.49	0.9	0.92	0.15
ENSMUSG00000015950	Ncf1	141.926	1.23034	0.392353	3.13581	0.00171382	0.0195777	2.06	5.1	0.72	3.9	2.5	2.4	0.82	0.84	0.54	1.3	1.66	1.21
ENSMUSG00000017002	Slpi	23.6711	2.55442	0.721119	3.54229	0.000396663	0.0066699	0.91	4.91	0.31	1.29	1.85	1.4	0.35	0	0.07	0.14	0.4	0.64
ENSMUSG00000018008	Cyth4	170.402	1.11584	0.391053	2.85342	0.00432517	0.0375424	2.18	4.4	0.79	5.48	4.14	2.7	0.58	0.98	1.49	2.08	1.68	1.34
ENSMUSG00000019790	Stxbp5	609.598	0.538373	0.170579	3.15615	0.00159864	0.0186745	4.42	4.29	3.72	3.98	3.87	5.24	2.68	3.19	2.92	2.99	3.52	0.91
ENSMUSG00000019802	Sec63	1205.72	0.456893	0.132753	3.44169	0.000578097	0.00876732	9.34	8.18	7.22	8.27	8.88	9.12	6.03	5.46	6.26	7.69	6.88	3.19
ENSMUSG00000020120	Plek	138.327	1.26474	0.44955	2.81334	0.004903	0.0406299	1.16	3.08	0.54	3.01	1.95	1.04	0.4	0.37	0.33	0.88	1.22	0.89
ENSMUSG00000020333	Acsl6	767.639	0.935366	0.244675	3.8229	0.000131893	0.00293897	10.42	12.91	9.32	8.41	9.91	23.07	4.89	4.74	6.2	6.98	4.75	6.26
ENSMUSG00000020387	Jade2	593.646	0.616981	0.209458	2.94561	0.0032232	0.0307928	4.04	4.43	2.8	4.63	4.12	5.67	3.08	3.48	3.37	2.49	2.15	1.31
ENSMUSG00000020427	Igfbp3	1267.45	0.673438	0.24669	2.72989	0.00633545	0.0486968	18.29	27.52	17.22	28.3	31.41	22.49	24.01	16.63	13.6	8.59	10.97	10.02
ENSMUSG00000020467	Efemp1	459.274	1.0141	0.323591	3.13389	0.00172506	0.0196644	6.89	16.53	10.33	21.45	7.91	10.74	7.32	4.91	2.98	10.86	8.57	5.53
ENSMUSG00000020573	Pik3cg	50.0074	1.56243	0.472109	3.30947	0.000934738	0.0125967	0.3	0.89	0.18	0.88	0.56	0.34	0.04	0.22	0.14	0.24	0.27	0.07
ENSMUSG00000020901	Pik3r5	55.4759	1.7192	0.390066	4.40745	1.05e-05	0.000425146	0.47	1.04	0.18	1.05	0.84	0.81	0.2	0.14	0.16	0.23	0.36	0.14
ENSMUSG00000021127	Zfp36l1	1624.18	0.731917	0.243259	3.0088	0.00262285	0.0265438	17.12	44.85	19.29	28.49	26.3	15.53	18.15	12.21	13.02	18.78	12.98	9.7
ENSMUSG00000021338	Carmil1	50.27	1.17267	0.240993	4.86599	1.14e-06	6.97e-05	0.9	0.54	0.71	0.73	0.92	0.42	0.33	0.29	0.42	0.37	0.33	0.49
ENSMUSG00000021728	Emb	142.659	2.5893	0.444603	5.82385	5.75e-09	8.29e-07	2.02	5.46	0.52	2.78	2.56	5.33	0.25	0.43	0.56	0.6	0.83	0.27
ENSMUSG00000021730	Hcn1	22.499	0.992054	0.364442	2.72212	0.00648649	0.0495623	0.06	0.12	0.07	0.09	0.07	0.06	0.03	0.03	0.05	0.06	0.05	0.01
ENSMUSG00000021765	Fst	173.204	0.95795	0.338603	2.82912	0.00466756	0.0393972	2.36	4.85	2.76	3.96	5.13	4.09	1.4	2.67	1.29	2.1	3.3	0.35
ENSMUSG00000021903	Galnt15	1429.51	1.17264	0.289307	4.05326	5.05e-05	0.00145967	10.9	12.39	6.38	18.26	14.72	10.27	7.89	4.34	5.88	6.71	3.85	1.7
ENSMUSG00000021947	Cryl1	112.979	0.739536	0.244448	3.02533	0.00248365	0.0256205	2.44	3.75	3.51	4.05	4.5	2.75	1.58	2.66	1.26	1.53	2.28	2.08
ENSMUSG00000021998	Lcp1	520.221	1.52843	0.351828	4.34426	1.4e-05	0.000537449	6.39	12.95	2.44	11.61	7.67	6.55	1.73	2.49	2.15	3.8	4.38	1.12
ENSMUSG00000022010	Tsc22d1	4812.71	0.342212	0.122717	2.78862	0.00529325	0.0428922	68.07	76.15	70.16	57.78	65.26	72.97	55.64	63.02	54.12	45.54	47.47	69.31
ENSMUSG00000022026	Olfm4	6.10937	4.05818	1.34222	3.02349	0.00249879	0.025706	0.19	0.38	0	0.22	0.09	0.06	0.08	0	0	0	0	0
ENSMUSG00000022051	Bnip3l	2013.31	0.303267	0.106929	2.83617	0.00456585	0.0388608	23.43	22.97	23.11	28.02	31.46	22.56	18.2	20.72	17	22.51	21.28	14.95
ENSMUSG00000022144	Gdnf	62.1284	2.69508	0.460185	5.85651	4.73e-09	7.07e-07	1.26	1.76	0.44	0.52	0.97	1.52	0.22	0.15	0.08	0.36	0.06	0.09
ENSMUSG00000022181	C6	56.7196	3.54831	0.561667	6.31747	2.66e-10	6.65e-08	2.41	1.33	0.11	2.25	1.13	0.95	0.15	0.06	0.08	0.06	0.16	0.1
ENSMUSG00000022372	Sla	45.1582	1.68742	0.451677	3.73591	0.00018704	0.00382209	0.85	1.28	0.32	1.61	1.2	1.02	0.12	0.39	0.18	0.37	0.59	0.06
ENSMUSG00000022488	Nckap1l	166.258	1.4565	0.424592	3.43035	0.000602802	0.00906863	1.54	2.93	0.42	3.1	2.22	1.41	0.24	0.61	0.6	1.06	1.21	0.33
ENSMUSG00000022548	Apod	3051.34	1.2122	0.308285	3.93208	8.42e-05	0.00206727	77.43	215.23	41.2	123.23	167.99	123.69	42.8	48.38	42.26	47.68	62.62	58.49
ENSMUSG00000022952	Runx1	369.998	2.43167	0.460079	5.28533	1.25e-07	1.13e-05	5.24	9.73	1.19	2.61	3.03	10.35	0.51	0.72	1	0.88	2.18	0.59
ENSMUSG00000023043	Krt18	141.495	3.4777	0.818223	4.25031	2.13e-05	0.000737781	9.39	12.77	0.55	1.14	2.04	13.83	0.61	0.42	0.04	0.55	0.8	0.78
ENSMUSG00000023067	Cdkn1a	2760.67	1.22076	0.395009	3.09047	0.00199837	0.0219656	80.65	126.98	27.85	24.04	53.6	134.95	50	28.86	25.75	31.34	31.61	15.78
ENSMUSG00000023079	Gtf2ird1	417.326	0.552163	0.159251	3.46725	0.000525817	0.00817278	7.23	5.94	7.2	7.51	6.31	5.82	6.39	5.03	5.27	4.11	5.38	3.12
ENSMUSG00000023186	Vwa5a	1452.94	0.590676	0.206124	2.86563	0.0041618	0.0365546	18.43	17.58	12.41	19.11	17.06	19.23	8.95	10.9	12.11	13.59	16.04	3.7
ENSMUSG00000023224	Serping1	3642.84	1.01116	0.280323	3.60715	0.000309584	0.00556399	68.25	168.05	46.31	154.43	94.43	86.06	31.68	50.32	41.62	61.12	71.84	31
ENSMUSG00000023274	Cd4	9.15748	2.4683	0.612203	4.03184	5.53e-05	0.00155511	0.26	0.27	0.17	0.12	0.16	0.12	0	0.02	0.04	0.04	0.04	0.04
ENSMUSG00000023572	Ccndbp1	762.748	0.99747	0.131712	7.5731	3.64e-14	2.28e-11	21.82	23.61	21.41	24.7	25.6	26.75	8.51	13.83	11.32	10.7	13.96	9.08
ENSMUSG00000024087	Cyp1b1	161.965	1.83718	0.48763	3.76757	0.000164844	0.00346773	0.76	3.93	0.62	2.67	2.46	1.09	0.9	0.58	0.27	0.72	0.52	0.11
ENSMUSG00000024127	Prepl	450.03	0.812548	0.289569	2.80606	0.00501509	0.0412397	7.27	7.49	6.26	5.81	7.9	7.83	3.57	4.23	4.97	4.86	6.09	0.73
ENSMUSG00000024164	C3	13662.4	1.73753	0.429693	4.04367	5.26e-05	0.00149482	193.16	369.72	41.36	286.4	188.2	141.31	40.85	65.12	31.96	139.58	87.69	15.99
ENSMUSG00000024294	Mib1	2562.95	1.56883	0.278046	5.64233	1.68e-08	2.03e-06	23.33	12.81	32.32	23.06	13.18	14.72	6.42	7.38	6.26	7.27	8.29	4.54
ENSMUSG00000024300	Myo1f	85.7319	1.59766	0.409429	3.90216	9.53e-05	0.00225548	1.09	2.23	0.23	1.54	1.43	1.03	0.26	0.4	0.31	0.5	0.65	0.32
ENSMUSG00000024610	Cd74	2916.55	1.49086	0.265419	5.61703	1.94e-08	2.29e-06	77.83	165.97	74.14	187.68	136.28	119.15	23.97	37.24	39.68	44.57	73.5	33.84
ENSMUSG00000024621	Csf1r	831.022	1.48715	0.401257	3.70622	0.000210376	0.00413555	10.78	22.27	3.12	37.91	12.59	10.19	1.65	3.53	3.19	6.65	5.82	3.06
ENSMUSG00000024810	Il33	202.419	1.22086	0.28909	4.2231	2.41e-05	0.000819569	2.28	6.96	2.16	6.18	4.38	3.1	1.88	1.83	1.46	2.23	1.39	1.16
ENSMUSG00000025270	Alas2	798.316	3.30469	0.462857	7.13977	9.35e-13	4.84e-10	13	28.87	4.8	18.34	68.94	28.64	2.52	1.99	1.74	3.31	1.56	3.42
ENSMUSG00000025491	Ifitm1	69.9873	1.80578	0.414177	4.35992	1.3e-05	0.000509544	5.78	11.11	1.31	8.36	6.87	4.46	1.44	1.27	1.34	1.85	0.94	2.24
ENSMUSG00000025804	Ccr1	50.3521	2.27335	0.57804	3.93286	8.39e-05	0.00206399	0.61	2.46	0.17	1.89	0.75	0.79	0.04	0.32	0.12	0.17	0.43	0.18
ENSMUSG00000026365	Cfh	893.463	1.55598	0.411637	3.77998	0.000156842	0.00333685	21.91	12.17	4.78	15.98	7.46	5.94	1.58	3.01	2.49	8.17	4.63	3.26
ENSMUSG00000026383	Epb41l5	162.298	0.832428	0.165594	5.02692	4.98e-07	3.45e-05	2.14	1.92	1.87	1.79	1.47	2.48	0.81	1.25	1.07	0.99	1.15	0.44
ENSMUSG00000026395	Ptprc	169.571	1.72551	0.383825	4.49556	6.94e-06	0.000303382	2.12	3.91	0.6	3.97	2.22	1.44	0.32	0.38	0.68	0.89	1.38	0.31
ENSMUSG00000026414	Tnnt2	55.304	1.65178	0.475091	3.47677	0.000507497	0.00793738	2.15	4.63	0.88	2.14	4.06	3.42	1.3	0.28	0.9	0.91	0.58	1.24
ENSMUSG00000026480	Ncf2	110.081	1.08179	0.369158	2.93042	0.00338501	0.0317805	1.76	3.27	0.72	2.91	2.3	1.43	0.43	0.84	0.6	1.03	1.02	1.27
ENSMUSG00000026656	Fcgr2b	357.218	1.85271	0.446111	4.15303	3.28e-05	0.00103606	4.47	19.35	2.68	22.95	12.2	8.72	1.62	2.41	3.09	5.33	4.45	1.03
ENSMUSG00000026712	Mrc1	648.956	1.36783	0.484472	2.82333	0.00475272	0.0398399	2.51	10.34	1.48	15.23	5.03	4.85	1.25	2.28	1.83	4.8	3.85	0.68
ENSMUSG00000026721	Rabgap1l	192.597	0.587583	0.142244	4.1308	3.62e-05	0.00111395	3.61	4.69	4.28	4.84	4.54	3.45	2.55	2.55	2.39	2.59	2.71	2.39
ENSMUSG00000026980	Ly75	20.5763	1.21503	0.365682	3.32264	0.000891699	0.0121809	0.21	0.24	0.15	0.11	0.11	0.12	0.08	0.05	0.07	0.09	0.1	0.03
ENSMUSG00000027175	Tcp11l1	90.9182	0.709063	0.254351	2.78774	0.00530775	0.0429697	0.78	0.81	0.69	0.78	0.79	0.71	0.34	0.52	0.58	0.55	0.61	0.13
ENSMUSG00000027347	Rasgrp1	12.2222	1.72932	0.508876	3.39831	0.00067804	0.0099335	0.12	0.17	0.11	0.2	0.13	0.09	0.07	0.04	0.01	0	0.07	0.03
ENSMUSG00000027827	Kcnab1	221.035	1.0242	0.373997	2.73852	0.00617162	0.0478883	3.47	2.01	9.59	4.67	2.2	3.48	1.01	2.12	1.35	2.44	1.71	1.75
ENSMUSG00000028028	Alpk1	45.3931	0.969134	0.338776	2.86069	0.00422717	0.0369063	0.56	0.57	0.41	0.45	1.16	0.35	0.16	0.35	0.29	0.39	0.35	0.05
ENSMUSG00000028033	Kcnq5	598.464	2.13551	0.298437	7.15564	8.33e-13	4.46e-10	5.77	6.6	4.48	4.28	4.17	11.01	1.87	1.29	1.5	1.34	1.12	0.52
ENSMUSG00000028036	Ptgfr	42.166	1.10977	0.399023	2.78123	0.0054154	0.0435292	0.47	0.48	0.2	0.65	0.47	0.24	0.14	0.22	0.31	0.46	0.13	0.04
ENSMUSG00000028487	Bnc2	42.1377	1.4224	0.416576	3.4145	0.000638994	0.00949878	0.54	1.29	0.92	0.82	0.76	0.38	0.16	0.33	0.51	0.58	0.19	0.12
ENSMUSG00000028572	Hook1	849.417	1.46616	0.241737	6.06512	1.32e-09	2.44e-07	11.28	5.76	8.37	8.6	7.15	8.39	2.62	2.55	2.68	4.98	3.44	1.22
ENSMUSG00000028573	Fggy	148.65	0.765462	0.251834	3.03955	0.00236928	0.0246783	4.9	3.71	2.67	3.47	4.8	4.37	2.06	2.91	1.32	2.02	2.43	3.59
ENSMUSG00000028967	Errfi1	3228.13	1.00891	0.351126	2.87337	0.00406124	0.035959	49.71	125.43	40.2	34.23	17.99	45.99	25.53	19.09	25.25	22.97	31.03	20.85
ENSMUSG00000029007	Agtrap	513.28	0.572161	0.182575	3.13384	0.00172534	0.0196644	4.54	7.13	3.37	7.11	6.2	5.84	2.69	4.11	3.7	4.4	3.88	2.68
ENSMUSG00000029119	Man2b2	468.892	0.705066	0.225371	3.12847	0.00175718	0.0199364	4.32	10.03	4.31	8.61	6.13	6.46	3.38	4.96	4.44	5.12	4.83	2.46
ENSMUSG00000029403	Cdkl2	160.576	1.21457	0.215603	5.63337	1.77e-08	2.12e-06	2.88	2.55	1.69	1.91	2.05	1.85	0.76	1.28	0.78	1.3	0.93	0.4
ENSMUSG00000029407	Uso1	2605.91	0.563419	0.164848	3.4178	0.000631285	0.00940282	35.62	29.84	27.57	27.43	23.46	32.65	19.52	21.16	18.64	21.55	26.01	15.32
ENSMUSG00000029416	Slc15a4	833.194	0.636094	0.206815	3.07566	0.00210034	0.0227623	15.03	10.2	11.45	13.48	13.26	21.34	7.52	10.59	8.59	6.59	12.06	6.3
ENSMUSG00000029455	Aldh2	5604.93	0.727214	0.20226	3.59544	0.000323841	0.00571446	151.74	208.06	127.23	208.55	335.14	169.97	129.07	130.67	94.31	137.21	99.56	94.52
ENSMUSG00000029925	Tbxas1	49.2142	1.46791	0.484926	3.02709	0.00246922	0.0255068	0.63	1.94	0.29	2.48	1.19	1.64	0.12	0.43	0.53	0.61	0.78	0.3
ENSMUSG00000030094	Xpc	386.886	0.386351	0.122756	3.1473	0.00164785	0.0189395	4.48	4.38	3.63	4.52	5.11	4.49	3.64	3.61	3.52	3.44	3.33	1.8
ENSMUSG00000030231	Plekha5	247.342	1.17112	0.290652	4.0293	5.59e-05	0.00155963	4.63	7.13	2.63	3.51	4.82	10.73	2.18	1.98	1.76	2.85	2.63	1.2
ENSMUSG00000030579	Tyrobp	151.46	1.47527	0.448113	3.29218	0.000994137	0.0131144	8.63	22.68	3	19.98	19.76	10.72	2.29	3.64	2.18	6.14	5.95	6.72
ENSMUSG00000030681	Mvp	1358.9	0.703059	0.220284	3.19161	0.00141484	0.0170042	17.55	23.88	16.67	18.47	19.87	34.49	11.15	12.5	10.88	11.92	13.28	13.74
ENSMUSG00000030707	Coro1a	192.866	1.40241	0.389792	3.59783	0.000320879	0.00568038	4.34	11.04	2	8.79	7.03	5.45	0.94	1.65	1.95	2.36	2.88	3
ENSMUSG00000030786	Itgam	274.015	1.89808	0.476868	3.98031	6.88e-05	0.00179849	2.44	5.98	0.61	6.78	2.55	2.66	0.41	0.47	0.74	1.53	1.79	0.42
ENSMUSG00000030790	Adm	144.605	1.46069	0.39315	3.71536	0.000202916	0.00404189	4.32	14.14	1.82	5.51	4.31	4.16	2.68	1.87	1.53	1.65	2.95	1.01
ENSMUSG00000030830	Itgal	71.8917	2.01722	0.397911	5.06952	3.99e-07	2.94e-05	1.16	1.65	0.22	0.94	0.88	0.65	0.29	0.25	0.17	0.26	0.21	0.18
ENSMUSG00000031101	Sash3	35.0433	1.5527	0.492464	3.15291	0.00161652	0.0187955	0.56	1.23	0.2	1.04	0.82	0.56	0.05	0.23	0.22	0.32	0.5	0.12
ENSMUSG00000031165	Was	34.2779	1.69613	0.333114	5.09175	3.55e-07	2.71e-05	0.87	1.23	0.52	1.34	0.94	0.63	0.21	0.29	0.22	0.34	0.44	0.13
ENSMUSG00000031391	L1cam	208.137	0.965397	0.257047	3.75572	0.000172841	0.0036008	2.06	2.66	2.55	4.18	2.3	2.86	1.77	0.98	2.08	1.61	1.31	0.88
ENSMUSG00000031548	Sfrp1	231.809	1.47483	0.46886	3.14557	0.00165763	0.0190212	1.09	6.58	1.35	4.37	2.01	2.16	0.45	1.82	0.59	0.84	2.04	0.34
ENSMUSG00000031613	Hpgd	162.821	2.51881	0.537463	4.68648	2.78e-06	0.000146792	3.5	4.71	1.41	2.66	4.52	19.41	0.85	1.36	0.46	0.79	2.1	0.55
ENSMUSG00000031626	Sorbs2	2538.01	0.598249	0.219656	2.72357	0.00645803	0.0494962	51.83	32.9	46.72	40.93	28.3	27.3	18.83	22.82	19.34	34.64	30.31	11.56
ENSMUSG00000031637	Lrp2bp	251.836	1.03988	0.258406	4.0242	5.72e-05	0.00158205	5.81	4.22	2.88	4.27	3.38	2.89	1.37	2.19	2.04	1.69	2.75	1.02
ENSMUSG00000031666	Rbl2	2050.53	0.762323	0.271231	2.81061	0.00494483	0.0408612	20.94	15.1	16.1	22.07	18.12	23.23	12.04	12.85	11.93	13.72	13.88	2.5
ENSMUSG00000032009	Sesn3	683.06	0.760779	0.233508	3.25803	0.00112187	0.0142843	3.83	4.2	3.37	2.95	2.58	3.77	2.24	1.75	2	2.4	2.87	0.66
ENSMUSG00000032212	Sltm	602.504	0.538307	0.182767	2.94531	0.0032263	0.0307952	9.15	5.15	7.21	7.66	6.35	6.79	5.23	4.05	4.61	6.47	5.07	2.57
ENSMUSG00000032369	Plscr1	116.639	0.981284	0.245933	3.99005	6.61e-05	0.00174569	3.62	3.82	1.54	3.49	2.97	2.96	0.97	1.24	1.37	1.62	1.54	1.51
ENSMUSG00000032380	Dapk2	719.326	1.33026	0.2189	6.07701	1.22e-09	2.39e-07	28.89	24.79	17.45	16.4	19.7	32.24	11.57	7.98	9.26	7.72	10.89	4.51
ENSMUSG00000032898	Fbxo21	637.585	0.631671	0.225999	2.79502	0.00518964	0.0422829	4.86	7.61	6.83	5.83	13.02	6.15	5.63	5.51	4.26	4.51	4.47	2.46
ENSMUSG00000033207	Mamdc2	125.941	0.876636	0.231548	3.78598	0.000153105	0.00327126	1.66	2.28	1.29	2.13	2.06	1.3	1.04	0.96	0.97	1.18	1.17	0.36
ENSMUSG00000033220	Rac2	153.33	1.62804	0.388668	4.18878	2.8e-05	0.000912511	6.25	5.46	0.81	3.49	2.9	2.57	2.17	0.8	0.85	2.96	1.54	0.63
ENSMUSG00000033508	Asprv1	15.6484	1.96373	0.71091	2.76227	0.00574002	0.045194	0.85	1.5	0.03	0.37	0.48	0.38	0.08	0.08	0.04	0.19	0.34	0.12
ENSMUSG00000034040	Galnt17	424.22	1.35414	0.216111	6.26595	3.71e-10	8.55e-08	3.27	4.05	3.44	2.75	2.32	3.9	1.59	0.81	1.68	1.42	0.81	0.75
ENSMUSG00000034457	Eda2r	1291.08	2.27627	0.365897	6.22106	4.94e-10	1.11e-07	22.47	18.89	8.06	9.69	10.81	29.86	3.15	3.12	2.5	4.23	6.5	1.01
ENSMUSG00000034563	Ccpg1	1892.31	0.715417	0.149813	4.7754	1.79e-06	0.000101133	31.52	26.13	26.69	33.13	28.45	28.22	16.73	18.63	17.95	18.74	21.76	7.56
ENSMUSG00000034593	Myo5a	382.29	1.00838	0.244114	4.13077	3.62e-05	0.00111395	4.76	4.93	3.72	6.15	5.23	3.21	1.48	1.84	1.4	2.62	2.93	0.31
ENSMUSG00000034647	Ankrd12	361.536	0.661715	0.224542	2.94696	0.00320919	0.0307373	2.66	2.2	2.84	2.23	2.02	1.29	1.62	1.31	2.27	2.12	1.61	0.64
ENSMUSG00000035105	Egln3	1613.12	1.24767	0.415066	3.00596	0.0026474	0.0267396	39.03	31.96	6.88	14.1	47.55	49.37	17.36	19	13.06	13.72	9.49	3.88
ENSMUSG00000035273	Hpse	68.7938	1.37706	0.449997	3.06014	0.0022123	0.0236226	0.46	1.64	0.51	2.79	0.94	0.88	0.22	0.36	0.25	0.58	0.78	0.37
ENSMUSG00000036362	P2ry13	18.6013	1.89748	0.605543	3.13352	0.00172722	0.0196709	0.61	0.49	0.06	0.81	0.32	0.3	0.02	0.07	0.07	0.19	0.23	0.07
ENSMUSG00000036390	Gadd45a	1795.79	1.90884	0.460097	4.14878	3.34e-05	0.00105104	81.88	120.08	15.7	27.49	54.8	211.47	19.45	22.24	16.33	22.81	24.87	20.45
ENSMUSG00000036469	Marchf1	40.3791	1.97333	0.494585	3.98988	6.61e-05	0.00174569	0.71	0.78	0.14	1.42	0.47	0.65	0.13	0.15	0.07	0.36	0.24	0.05
ENSMUSG00000036606	Plxnb2	896.346	0.553968	0.188104	2.945	0.00322953	0.0307952	5.04	7.79	3.54	8.7	6.5	5.15	3.35	3.9	4.23	4.64	4.68	2.64
ENSMUSG00000036712	Cyld	926.041	0.782652	0.194211	4.0299	5.58e-05	0.00155963	8.68	6.36	6.84	7.23	6.27	7.74	3.8	3.77	3.87	5.33	5.84	1.49
ENSMUSG00000036775	Decr2	151.913	0.616939	0.209031	2.95142	0.00316318	0.0303937	2.98	3.06	2.32	2.98	5.19	2.04	1.9	1.9	1.88	2.14	1.96	1.57
ENSMUSG00000036887	C1qa	833.89	1.16968	0.396291	2.95156	0.00316169	0.0303937	16.44	60.07	10.88	82.6	46.51	34.66	11.05	15.05	11.27	23.47	27.52	14.28
ENSMUSG00000036896	C1qc	827.516	1.39141	0.406417	3.4236	0.000617974	0.00923206	15.54	50.28	10.54	77.05	38.91	32.76	6.76	12.01	8.96	20.04	24.13	8.56
ENSMUSG00000036905	C1qb	857.15	1.46061	0.404937	3.60701	0.000309749	0.00556399	19.76	59.71	11.32	82.69	50.02	37.61	6.39	12.44	11.32	22.1	26.14	10.19
ENSMUSG00000037086	Prr32	3.32857	4.94161	1.18861	4.15749	3.22e-05	0.00101817	0.05	0.46	0.24	0.28	0.17	0.14	0	0	0	0	0	0
ENSMUSG00000037447	Arid5a	340.152	0.717306	0.229133	3.13052	0.00174497	0.0198278	5.27	9.45	4.35	5.53	8.83	4.62	3.35	1.84	3.98	4.65	3.24	3.11
ENSMUSG00000037742	Eef1a1	26610.1	0.622019	0.186544	3.33444	0.000854717	0.0118047	623.85	784.49	350.1	763.22	786.34	702.9	429.08	421.71	341.23	563.36	380.39	293.59
ENSMUSG00000037815	Ctnna1	2925	0.436643	0.120127	3.63484	0.000278157	0.00512539	28.83	35.48	27.3	34.67	37.15	37.58	24.17	25.58	28.74	23.56	25.14	13.47
ENSMUSG00000037902	Sirpa	573.804	1.12811	0.259974	4.33932	1.43e-05	0.000546875	6.06	12.32	3.98	13.46	8.57	8.73	3.34	3.48	3.24	5.82	4.39	1.97
ENSMUSG00000037999	Arap2	117.775	0.673583	0.246037	2.73773	0.00618644	0.047929	0.77	0.78	0.87	0.82	0.78	0.43	0.55	0.45	0.46	0.58	0.53	0.15
ENSMUSG00000038178	Slc43a2	644.577	0.976678	0.289673	3.37166	0.000747175	0.0107521	6.26	8.31	4.04	5.94	6.33	10.22	4.72	2.79	3.34	4.05	2.77	0.75
ENSMUSG00000038209	Itln1	5.29375	3.41051	1.18642	2.87462	0.00404512	0.0358746	0.5	0.3	0.23	0.32	0.55	0	0.11	0.05	0	0	0	0
ENSMUSG00000038642	Ctss	374.936	1.80834	0.368914	4.90179	9.5e-07	5.89e-05	16.33	20.82	3.57	25.27	19.16	11.5	3.35	3.52	3.96	5.74	7.94	1.86
ENSMUSG00000039109	F13a1	914.36	1.47797	0.490696	3.01199	0.0025954	0.0264124	4.09	17.47	3.55	32.44	10.61	9.23	2.5	4.19	2.39	8.88	7.57	1.37
ENSMUSG00000039153	Runx2	29.9145	1.64556	0.382386	4.30338	1.68e-05	0.000615361	0.28	0.64	0.74	0.91	0.31	0.61	0.08	0.06	0.13	0.07	0.18	0.03
ENSMUSG00000039911	Spsb1	377.126	0.79013	0.290491	2.71998	0.00652863	0.0498336	3.74	8.95	3.57	4.87	4.61	10.56	4.56	3.21	2.42	3.08	3.85	1.92
ENSMUSG00000040522	Tlr8	27.0671	2.72196	0.712908	3.8181	0.000134482	0.00297947	0.47	1.54	0.1	1.4	0.34	0.64	0.02	0.17	0.07	0.04	0.39	0
ENSMUSG00000040552	C3ar1	111.142	1.57274	0.446333	3.52368	0.000425592	0.00701479	0.7	2.04	0.33	3.09	1.59	1	0.29	0.45	0.33	0.59	0.91	0.22
ENSMUSG00000040896	Kcnd3	20.2503	1.73726	0.627852	2.76699	0.00565765	0.0449032	0.26	0.29	0.07	0.11	0.19	0.15	0.06	0.06	0.03	0.2	0	0.05
ENSMUSG00000041957	Pkp2	115.226	1.46787	0.224584	6.53592	6.32e-11	2.02e-08	1.8	1.81	2.34	2.13	1.92	2.73	1.04	0.87	0.77	0.68	0.73	0.34
ENSMUSG00000042377	Fam83g	133.993	1.62791	0.233917	6.95936	3.42e-12	1.71e-09	1.5	1.86	1.01	1.43	1.49	2.1	0.43	0.29	0.44	0.64	0.7	0.34
ENSMUSG00000043017	Ptgir	82.077	1.04566	0.281803	3.7106	0.000206773	0.00407006	0.89	1.44	0.59	2.04	1.81	1.09	0.53	0.57	0.64	0.58	0.78	0.5
ENSMUSG00000044042	Fmn1	20.9598	1.7224	0.444558	3.87442	0.000106881	0.00247392	0.19	0.2	0.07	0.19	0.12	0.06	0.06	0.07	0.02	0.02	0.07	0.02
ENSMUSG00000044206	Vsig4	40.1605	4.29264	1.26156	3.40264	0.000667372	0.00982326	4.27	1.19	0.04	4.67	1.13	0.6	0	0	0.04	0.25	0.32	0
ENSMUSG00000044583	Tlr7	52.3043	1.69055	0.432864	3.90551	9.4e-05	0.00223599	0.61	1.09	0.2	1.61	0.73	0.57	0.23	0.12	0.25	0.3	0.38	0.11
ENSMUSG00000044749	Abca6	171.897	1.74597	0.407131	4.28848	1.8e-05	0.000647082	1.19	2.62	1.44	3.26	1.26	1.51	0.63	0.5	0.36	0.95	0.79	0.07
ENSMUSG00000044921	Rassf9	186.74	0.827316	0.247092	3.34821	0.000813343	0.0113588	2.84	2.98	2.22	4.07	2.73	1.98	1.31	1.5	2.09	1.63	0.86	0.68
ENSMUSG00000045896	Paip2b	2371.83	0.765555	0.153793	4.97782	6.43e-07	4.36e-05	31.08	20.38	27.35	27.87	29.86	28.48	17.55	17.35	17.15	16.3	16.64	7.92
ENSMUSG00000046805	Mpeg1	383.707	2.27204	0.398067	5.70767	1.15e-08	1.49e-06	9.26	6.02	1.47	7.08	5.24	3.5	0.85	0.67	1.05	1.6	2.05	0.35
ENSMUSG00000048163	Selplg	152.334	1.61493	0.403291	4.00437	6.22e-05	0.00167749	3.82	9.01	1.42	5.27	5.87	3.61	1.14	1.02	0.6	2.14	2.56	2.59
ENSMUSG00000048489	Depp1	1078.28	1.48057	0.516292	2.8677	0.00413466	0.0363729	64.42	98.97	19.7	12.09	16.59	51.07	24	12.27	9.18	10.41	5.24	21.36
ENSMUSG00000048865	Arhgap30	92.7347	1.80349	0.415789	4.33751	1.44e-05	0.000548596	0.93	1.79	0.34	2.24	0.99	0.93	0.17	0.22	0.3	0.47	0.63	0.18
ENSMUSG00000049130	C5ar1	177.741	1.42995	0.491605	2.90874	0.00362883	0.0336396	1.67	9.59	0.86	9.74	5.29	5.01	1.29	1.1	0.88	2.36	3.23	0.53
ENSMUSG00000051439	Cd14	162.894	1.3322	0.465141	2.86408	0.00418216	0.0366618	3.76	11.11	1.15	7.55	5.51	2.97	0.95	2.28	0.65	3.12	2.96	1.76
ENSMUSG00000052085	Dock8	212.235	0.872541	0.282354	3.09024	0.00199997	0.0219656	0.96	1.84	0.65	1.7	1.43	1.27	0.6	0.63	0.8	1.1	0.75	0.24
ENSMUSG00000052889	Prkcb	23.9247	1.88398	0.406601	4.63349	3.6e-06	0.000182192	0.3	0.63	0.3	0.81	0.5	0.48	0.1	0.18	0.11	0.21	0.06	0.12
ENSMUSG00000052934	Fbxo31	5393.25	0.508639	0.140987	3.60771	0.000308914	0.00556399	91.97	70.89	80.26	102.99	102.3	108.89	64.04	70.54	69.02	56.81	62.26	23.64
ENSMUSG00000053411	Cbx7	784.843	0.642178	0.133926	4.79501	1.63e-06	9.35e-05	14.44	12.56	13.31	14.79	18.21	17.49	8.95	10.15	9.28	8.98	9.78	4.7
ENSMUSG00000053470	Kdm3a	431.018	0.713678	0.195351	3.65331	0.000258882	0.00485372	4.79	4.53	3.5	4.92	3.75	4.66	2.96	1.8	2.46	3.67	3.5	1.07
ENSMUSG00000054717	Hmgb2	145.771	0.702917	0.239161	2.93909	0.00329173	0.031209	2.76	4.04	2.29	4.2	2.04	2.93	2.75	0.92	1.52	1.72	3.2	1.57
ENSMUSG00000055805	Fmnl1	345.59	0.600832	0.19311	3.11135	0.00186235	0.0208458	3.08	5.35	3.47	5.36	4.71	2.72	2.63	1.99	3.27	2.84	2.78	1.87
ENSMUSG00000056069	Otulinl	39.2894	1.16467	0.342264	3.40285	0.000666881	0.00982326	1.43	1.45	0.27	1.5	1.06	1.41	0.29	0.52	0.56	0.84	0.91	0.21
ENSMUSG00000056529	Ptafr	91.7319	1.41166	0.448119	3.1502	0.00163158	0.0188974	0.61	1.6	0.48	3.24	1.41	0.96	0.22	0.52	0.23	0.71	0.84	0.37
ENSMUSG00000057133	Chd6	1039.03	0.8304	0.268661	3.09089	0.0019956	0.0219604	6.54	4.41	3.62	4.17	3.79	5.79	2.1	2.41	3.43	3.53	3.2	0.8
ENSMUSG00000057722	Lepr	153.265	1.04312	0.295886	3.5254	0.000422842	0.0069925	1.38	1.99	0.85	1.96	0.89	1.24	0.62	0.81	0.74	0.91	0.66	0.21
ENSMUSG00000058099	Nfam1	135.426	1.70916	0.405486	4.21509	2.5e-05	0.000839673	1.58	2.85	0.46	3.4	2.69	1.27	0.38	0.57	0.33	1.03	1.1	0.27
ENSMUSG00000058624	Gda	1025.88	0.821431	0.286579	2.86633	0.00415258	0.0365091	9.19	12.33	4.83	14.12	9.17	6.48	5.13	4.94	4.65	7.13	6.06	1.56
ENSMUSG00000059182	Skap2	326.78	0.535602	0.156022	3.43287	0.00059723	0.00900286	6.06	6.11	4.49	6.91	5.91	5.21	3.66	4.08	3.34	3.7	3.48	4.49
ENSMUSG00000059456	Ptk2b	105.787	1.05729	0.292577	3.61372	0.000301839	0.00548761	0.93	1.97	0.68	1.44	2.28	0.87	0.71	0.7	0.42	0.82	0.9	0.74
ENSMUSG00000061132	Blnk	59.5829	0.736488	0.223896	3.28943	0.00100392	0.0132085	0.98	1.89	1.08	1.78	1.19	1.2	0.68	0.78	0.94	0.94	0.8	0.69
ENSMUSG00000061607	Mdc1	351.974	0.434558	0.152423	2.851	0.00435813	0.0377555	2.99	3.77	2.01	3.47	2.07	3.04	2.54	2.57	2.75	2.96	3.35	0.67
ENSMUSG00000062585	Cnr2	10.1186	2.46517	0.683871	3.60474	0.00031247	0.00559277	0.03	0.24	0.1	0.18	0.26	0.2	0	0.06	0.05	0.03	0.03	0.01
ENSMUSG00000063972	Nr6a1	160.246	0.758719	0.229499	3.30598	0.00094644	0.0126974	1.2	1.32	1.58	1.22	1.71	1.36	0.79	0.63	0.65	1.08	1.39	0.31
ENSMUSG00000066607	Insyn1	339.928	1.07765	0.144545	7.45547	8.95e-14	5.37e-11	6.95	7.39	8.98	9.46	7.38	8.53	3.38	3.68	4.05	3.84	3.73	3.95
ENSMUSG00000067149	Jchain	326.116	3.77434	0.800746	4.71353	2.43e-06	0.000132281	11.25	43.79	5.74	4.91	20.92	11.3	2.23	0.26	0.17	0.13	1.41	1.84
ENSMUSG00000068227	Il2rb	16.1252	1.61756	0.488246	3.31301	0.000922992	0.0124938	0.19	0.26	0.36	0.23	0.34	0.18	0.07	0.17	0.1	0	0.16	0.05
ENSMUSG00000068742	Cry2	1780.14	0.848503	0.156551	5.41999	5.96e-08	6.12e-06	19.05	20.74	20.05	21.92	18.27	27.58	10.98	14.96	11.8	13.19	11.05	6.07
ENSMUSG00000070639	Lrrc8b	158.624	1.10657	0.259792	4.25944	2.05e-05	0.000713187	1.08	1.46	0.99	1.28	1.09	1.23	0.71	0.57	0.45	0.5	0.83	0.15
ENSMUSG00000071713	Csf2rb	427.431	1.3634	0.386871	3.52418	0.000424794	0.00700934	6.97	13	2.83	8.9	6.83	4.35	1.36	1.84	1.73	3.47	3.99	0.55
ENSMUSG00000072812	Ahnak2	444.131	1.20706	0.360051	3.35246	0.000800956	0.0112276	3.2	6.11	2.84	5.95	5.13	8.31	1.94	1.26	2.07	5.42	1.68	0.77
ENSMUSG00000074785	Plxnc1	48.8659	1.18241	0.351864	3.36042	0.000778232	0.0109912	0.34	0.46	0.25	0.34	0.35	0.3	0.06	0.19	0.08	0.31	0.19	0.06
ENSMUSG00000079293	Clec7a	39.0263	1.82697	0.511652	3.57072	0.000355995	0.00615216	2	2.12	0.35	2.27	1.95	1.18	0.33	0.24	0.08	0.16	1.03	0.23
ENSMUSG00000093938	Evi2b	50.7421	1.36329	0.472472	2.88544	0.00390873	0.035085	1.45	2.48	0.28	1.93	1.86	0.87	0.37	0.3	0.46	0.53	1.31	0.3
ENSMUSG00000098112	Bin2	31.7336	1.49675	0.524254	2.85501	0.00430356	0.0373765	1.14	1.36	0.28	0.96	0.85	0.68	0.1	0.11	0.43	0.42	0.27	0.47
ENSMUSG00000102748	Pcdhgb2	269.661	1.25296	0.363507	3.44687	0.000567125	0.00862708	2.3	4.08	2.6	3.44	2.35	3.27	1.34	1.54	1.73	1.02	1.65	0.15
ENSMUSG00000103144	Pcdhga1	33.9907	1.24511	0.404734	3.07636	0.00209545	0.0227257	0.47	0.39	0.47	0.47	0.19	0.51	0.27	0.2	0.16	0.19	0.29	0.04
ENSMUSG00000103897	Pcdhga8	41.1839	1.91735	0.370949	5.16877	2.36e-07	1.91e-05	0.33	0.56	0.52	0.53	0.55	0.55	0.14	0.09	0.18	0.12	0.24	0.02
ENSMUSG00000104063	Pcdhgb7	173.073	1.5653	0.392235	3.99071	6.59e-05	0.00174569	2.07	2.39	1.81	2.14	1.85	1.86	0.55	0.67	1.16	0.74	0.87	0.05
ENSMUSG00000000555	Itga5	704.582	-0.531655	0.180461	-2.94609	0.00321821	0.0307664	4.16	7.38	4.5	4.7	4.47	3.9	5.2	5.97	6.67	7.12	7.94	6.04
ENSMUSG00000001506	Col1a1	4995.51	-2.08911	0.444971	-4.69494	2.67e-06	0.000141846	3.51	20.01	19.9	12.99	6.9	7.38	19.24	48.66	59.21	44.63	109.64	15.01
ENSMUSG00000002797	Ggct	207.571	-0.9248	0.246464	-3.75227	0.00017524	0.00363545	3	1.72	3.51	3.01	2.67	2.7	4.17	9.41	4.98	2.68	10.08	7.87
ENSMUSG00000002803	Btbd6	582.514	-0.646265	0.18705	-3.45505	0.000550197	0.0084376	7.8	7.48	10.84	8.71	10.94	9.09	16.09	10.46	12.06	12.72	12.29	12.59
ENSMUSG00000002820	Atg4d	1725.53	-0.760818	0.191228	-3.9786	6.93e-05	0.00180827	7.17	5.98	8.85	8.09	8.65	8.96	14.57	12.13	11.69	12.05	10.05	13.26
ENSMUSG00000002846	Timmdc1	701.168	-0.657922	0.198602	-3.31277	0.000923773	0.0124938	12.58	11.63	12.18	12.12	14.56	13.28	20.45	16.25	15.84	18.93	15.36	22.03
ENSMUSG00000002949	Timm44	1108.68	-0.587679	0.172063	-3.41549	0.000636682	0.00947381	16.93	17.5	17.75	17.46	20.08	19.51	27.58	22.11	26.27	24.41	21.64	27.47
ENSMUSG00000003923	Tfam	914.666	-0.312273	0.109931	-2.84062	0.00450261	0.0384444	17.7	16.05	15.1	16.33	15.98	15.69	20.06	21.41	18.89	17.98	22.23	6.81
ENSMUSG00000004098	Col5a3	1213.29	-1.43938	0.309601	-4.64914	3.33e-06	0.000172398	1.68	4.61	7.23	3.91	3.41	2.6	9.21	11.18	11.34	7.19	16.01	6
ENSMUSG00000004455	Ppp1cc	4387.94	-0.451572	0.0977289	-4.62066	3.83e-06	0.000189984	66.15	60.57	74.25	66	67.63	60.76	82.56	92.86	84.67	95.37	92.39	114.32
ENSMUSG00000004748	Mtfp1	871.607	-0.629944	0.22885	-2.75265	0.00591151	0.0462529	14.67	16.86	21.48	16.8	19.55	17.46	32.26	20.86	31.94	22.04	16.64	26.77
ENSMUSG00000007122	Casq1	89272.5	-0.86971	0.244445	-3.5579	0.000373836	0.00639358	1301.26	1360.43	1929.9	1199.69	704.75	972.93	1951.11	2390.75	2165.94	1672.67	2417.4	2104.96
ENSMUSG00000007279	Scube2	60.1229	-2.04994	0.434815	-4.7145	2.42e-06	0.000132155	0.16	0.33	0.3	0.23	0.32	0.12	0.84	1.93	0.99	1.01	1.05	0.13
ENSMUSG00000007617	Homer1	2683.78	-0.666411	0.229996	-2.89749	0.00376164	0.0343235	27.32	16.71	28.03	23.07	15.44	16.42	26.6	34.21	34.52	40.93	42.51	11.99
ENSMUSG00000007888	Crlf1	109.454	-2.0331	0.330017	-6.1606	7.25e-10	1.53e-07	0.52	1.43	1.73	0.72	0.76	2	2.7	5.46	5.09	4.2	4.93	4.04
ENSMUSG00000008435	Rdh13	495.134	-0.576412	0.127708	-4.51351	6.38e-06	0.000286341	4.16	5.38	5.86	5.42	5.03	6.54	6.91	8.13	7.48	8.36	7.07	5.34
ENSMUSG00000008859	Rala	808.95	-0.360476	0.124058	-2.9057	0.00366436	0.0338018	9.59	8.82	10.71	9.98	9.96	11.17	12.01	12.25	9.82	11.82	12.93	10.45
ENSMUSG00000010048	Ifrd2	1061.63	-0.593917	0.139786	-4.24876	2.15e-05	0.000739493	20.63	17.18	17.93	19.66	22.92	25.45	34.22	35.33	28.62	35.82	24.74	25.72
ENSMUSG00000010914	Pdhx	1834.94	-0.425031	0.131016	-3.24411	0.00117817	0.0148125	28.96	30.84	31.9	29.96	37.62	33.57	39.52	42.99	42.49	39.33	33.15	21.17
ENSMUSG00000011257	Pabpc4	8708.89	-0.467468	0.157235	-2.97305	0.00294858	0.028718	97.54	72.49	94.93	92.64	67.45	96.76	134.08	112.29	112.31	136.83	100.61	85.05
ENSMUSG00000013701	Timm23	6547.18	-0.614325	0.207409	-2.9619	0.0030575	0.0295867	146.65	142.01	158.49	168.69	181.63	177.25	222.92	214.2	198.84	227.23	187.12	291.43
ENSMUSG00000014226	Cacybp	1470.59	-0.632215	0.179142	-3.52913	0.000416925	0.0069252	24.61	14.6	23.86	23.56	17.55	20.29	24.83	28.46	24.71	31.28	40.04	26.15
ENSMUSG00000014633	Cmc2	308.019	-0.835325	0.302315	-2.7631	0.00572557	0.0451813	8	5.51	5.02	7.93	8.9	7.09	11.71	9.54	9.82	10.13	6.83	19.87
ENSMUSG00000014859	E2f4	1284.9	-0.341766	0.106796	-3.20017	0.00137348	0.0166392	17.7	19.89	20.8	20.27	22.23	24.51	24.65	27.96	23.18	29.91	27.62	16.99
ENSMUSG00000014980	Tsen15	292.677	-0.71545	0.247198	-2.89424	0.00380074	0.0345382	6.91	7.05	6.55	7.26	6.78	8.6	8.28	9.97	8.58	9.36	11.84	15.25
ENSMUSG00000015290	Ubl4a	2412.03	-0.395205	0.109852	-3.59761	0.000321152	0.00568038	32.95	28.04	28.96	32	30.06	36.11	41.89	42.59	39.28	38.94	38.4	30.45
ENSMUSG00000015536	Mocs2	633.348	-0.534126	0.195097	-2.73774	0.0061863	0.047929	15.29	12.27	13	16.86	20.55	13.36	19.57	20.89	15.72	22.34	21.48	25.18
ENSMUSG00000015605	Srf	3287.31	-0.734845	0.168057	-4.37258	1.23e-05	0.000483382	35.52	39.51	52.65	40.19	31.61	38.56	67.95	63.05	65.74	67.69	58.08	55.26
ENSMUSG00000015656	Hspa8	47321.8	-0.528582	0.176547	-2.994	0.00275344	0.0274594	595.94	514.31	566.42	598.2	556.57	731.61	570.68	766.7	925.31	697.01	1145.67	811.07
ENSMUSG00000015843	Rxrg	2521.4	-1.15558	0.193172	-5.9821	2.2e-09	3.8e-07	36.68	30.89	38	33.27	27.76	29.18	49.39	75.67	65.69	64.88	80.84	78.31
ENSMUSG00000016528	Mapkapk2	8581.74	-0.822575	0.137703	-5.97355	2.32e-09	3.96e-07	67.55	68.52	97.62	85.79	83.21	75.58	151.1	144.04	145.81	139.43	118.24	95.8
ENSMUSG00000018405	Mrm1	224.896	-0.713002	0.182469	-3.90753	9.32e-05	0.00222349	2.17	2.13	2.61	2.47	2.67	3.11	4.31	3.1	5.14	3.43	3.87	3.23
ENSMUSG00000018593	Sparc	12359.9	-1.20978	0.188597	-6.41465	1.41e-10	4.07e-08	84.7	136.56	167.57	156.48	135.04	105.87	200.87	307.11	279.54	239.81	375.35	234.21
ENSMUSG00000019055	Plod1	1677.29	-0.460317	0.12579	-3.6594	0.000252802	0.00476545	13.19	17.39	16.11	19.54	17.65	14.32	18.86	23.05	24.1	18.38	26.52	15.55
ENSMUSG00000019761	Krt10	32.4348	-1.47043	0.516047	-2.84942	0.00437992	0.0378424	0.44	0.84	0.25	0.29	0.53	0.28	0.77	0.57	0.64	1.61	0.33	3.73
ENSMUSG00000019774	Mtrf1l	158.93	-0.471905	0.167457	-2.81807	0.00483129	0.0402804	2.1	1.66	2.13	1.83	1.71	1.86	2.86	2.52	2.05	2.65	2.37	2.16
ENSMUSG00000019797	Mtres1	879.347	-0.951982	0.27338	-3.48227	0.000497183	0.00782502	21.48	25.16	27.1	26.84	26.13	27.09	41.74	34.79	36.93	38.61	37.31	71.64
ENSMUSG00000019804	Snx3	4048.08	-0.600515	0.148386	-4.04699	5.19e-05	0.00148221	77.42	83.25	80.9	92.06	85.34	91.22	96.41	131.33	106.51	128.05	123.22	144.65
ENSMUSG00000019857	Asf1a	345.205	-0.478576	0.154251	-3.10258	0.00191841	0.0212788	9.8	7.45	7.7	9.86	7.47	8.86	8.9	11.91	9.59	10.35	9.11	10.45
ENSMUSG00000019863	Qrsl1	365.499	-0.444737	0.15604	-2.85015	0.00436991	0.0377995	6.03	5.09	6.53	4.98	5.36	6.27	7.71	6.62	9.19	7.18	7.24	5.83
ENSMUSG00000019864	Rtn4ip1	728.348	-0.417474	0.153346	-2.72242	0.00648052	0.0495623	6.85	8.53	7.8	6.69	8.6	7.76	12.25	8.66	11.86	9.62	8.3	10.06
ENSMUSG00000019927	Ube2d1	5894.62	-0.415001	0.143555	-2.89089	0.0038415	0.0347309	127.12	122.85	171.05	125.16	107.51	120.39	149.86	181.05	171.81	174.94	195.86	109.08
ENSMUSG00000020572	Nampt	4692.67	-0.43977	0.127046	-3.46151	0.000537153	0.00828032	36.9	27.86	29.08	31.43	31.78	36.58	39.85	39.16	42.99	49.97	52.64	25.68
ENSMUSG00000021079	Timm9	220.473	-0.96286	0.295988	-3.25304	0.00114178	0.0144642	6.94	5.78	6.64	5.69	7.91	5.86	9.69	7.25	10.23	12.51	9.81	19.68
ENSMUSG00000021276	Cinp	372.074	-0.491032	0.150713	-3.25805	0.00112181	0.0142843	9.17	10.38	9.43	8.42	11.99	9.71	13.45	13.53	11.16	12.39	9.63	8.83
ENSMUSG00000021548	Ccnh	556.871	-0.466667	0.117933	-3.95706	7.59e-05	0.00192572	10.14	11.14	11.52	12.35	10.82	9.94	10.91	15.94	14.13	14.3	16.08	8.67
ENSMUSG00000021906	Oxnad1	744.691	-0.389616	0.129668	-3.00473	0.00265817	0.0268303	11.43	10.61	10.37	10.59	14.5	17.67	15.76	22.13	20.38	12.88	19.32	11.58
ENSMUSG00000022248	Rad1	176.555	-0.529986	0.151159	-3.50615	0.000454646	0.00730893	3.88	2.76	3.45	3.43	4.49	3.92	4.73	4.61	5.2	5.97	5.39	3.67
ENSMUSG00000022407	Adsl	3495.02	-0.394886	0.135239	-2.91991	0.00350134	0.0327003	62.42	69.3	59.29	66.67	68.65	73.28	82.58	83.29	87.73	79.46	69.47	56.01
ENSMUSG00000022472	Desi1	682.301	-0.361241	0.105992	-3.40818	0.000653975	0.00966402	8.06	7.42	7.68	8.82	8.96	8.63	11.95	9.07	10.77	10.39	10.22	6.87
ENSMUSG00000022556	Hsf1	1742.39	-0.69646	0.194992	-3.57173	0.00035463	0.00614214	21.88	19.09	23.53	23.71	24.97	28.31	30.35	34.9	32.76	35.47	33.42	41.94
ENSMUSG00000022797	Tfrc	4147.1	-1.86388	0.279641	-6.66526	2.64e-11	1.04e-08	18.41	11.26	18.43	10.67	6.85	14.23	51.64	36.42	62.99	63.67	35.67	27.37
ENSMUSG00000022841	Ap2m1	4023.32	-0.328209	0.113695	-2.88676	0.0038923	0.0350004	70.05	76.25	75.34	91.21	90.25	94.54	96.35	106.08	90.78	88.77	97.51	67.17
ENSMUSG00000022946	Dop1b	1832.58	-0.576945	0.16592	-3.47725	0.000506589	0.00793308	8.77	7.94	9.16	8.02	6.17	6.96	8.42	13.7	12.51	13.82	11.26	8.58
ENSMUSG00000023019	Gpd1	27758.8	-0.733291	0.171718	-4.27032	1.95e-05	0.000688868	223.65	292.38	259.57	254.22	399.43	188.23	488.32	534.69	395.12	418.29	409.97	275.65
ENSMUSG00000023047	Amhr2	114.487	-1.21358	0.420465	-2.88627	0.00389835	0.0350337	2.12	1.95	2.18	1.84	0.84	1.97	4.68	2.89	2.53	2.67	1.44	7.37
ENSMUSG00000023456	Tpi1	66381.2	-0.955147	0.23549	-4.05599	4.99e-05	0.0014455	1095.52	1152.55	1099.1	1060.92	1048.02	990.19	1767.18	1914.14	1680.24	1584.9	1603.29	2658.81
ENSMUSG00000023959	Clic5	8336.83	-0.694213	0.247722	-2.80238	0.00507265	0.0415465	45.57	34.15	49.43	39.1	33.58	36.32	53.53	71.34	73.36	70.02	92.02	18.41
ENSMUSG00000024422	Dhx16	671.236	-0.302298	0.106164	-2.84745	0.00440709	0.0379896	5.45	7.04	5.86	7.35	6.86	7.19	7.9	8.51	8.11	6.87	8.72	7.24
ENSMUSG00000024486	Hbegf	451.347	-1.96203	0.249747	-7.85608	3.96e-15	3.13e-12	2.87	2.65	4.74	2.51	2.05	2.1	9.81	11.45	8.51	8.63	12.49	10.57
ENSMUSG00000024645	Timm21	423.56	-0.685633	0.168699	-4.06425	4.82e-05	0.00141443	4.59	4.01	4.46	5.38	5.94	5.36	8.32	6.2	8.02	7.35	6.69	7.18
ENSMUSG00000024966	Stip1	4204.62	-0.615051	0.170776	-3.60151	0.000316377	0.00563579	53.47	50.46	60.9	64.41	52.26	65.49	65.29	82.68	87.79	67.96	127.91	67.89
ENSMUSG00000025007	Aldh18a1	220.815	-1.20135	0.238493	-5.03726	4.72e-07	3.31e-05	1.06	1.61	1.55	1.78	1.9	1.19	1.49	4.12	3.02	4.01	4.05	2.42
ENSMUSG00000025086	Trub1	184.155	-0.56854	0.162529	-3.49808	0.000468624	0.00748401	1.57	1.12	2.41	1.71	2.38	1.68	2.01	2.31	2.74	3.09	2.83	1.95
ENSMUSG00000025157	Zdhhc16	572.171	-0.721409	0.153398	-4.70286	2.57e-06	0.000137424	9.31	7.72	10.29	10.44	9.12	10.25	16.03	15.97	13.64	13.7	14.7	14.12
ENSMUSG00000025161	Slc16a3	10931.2	-1.11597	0.188986	-5.90503	3.53e-09	5.49e-07	180.93	161.57	199.39	135.54	118.22	160.75	273.91	312.75	323.79	304.16	305.04	223.05
ENSMUSG00000025613	Cct8	3283.54	-0.336823	0.123719	-2.72249	0.00647919	0.0495623	56.63	46.85	40.72	50.62	48.14	59.12	54.49	64.04	62.06	55.57	73.46	46.59
ENSMUSG00000025736	Jmjd8	635.364	-0.434619	0.156106	-2.78413	0.00536713	0.0432107	8.31	10.61	7.75	10.94	11.08	8.74	10.54	13.07	11.23	11.59	12.14	12.64
ENSMUSG00000025791	Pgm1	52753.9	-0.959423	0.185939	-5.15989	2.47e-07	1.99e-05	577.15	549.53	688.73	567.43	349.55	530.86	843.96	1193.67	1000.4	971.43	1017.95	909.93
ENSMUSG00000025856	Pdgfa	511.093	-0.892347	0.253828	-3.51555	0.000438837	0.00715447	8.21	8.26	8.38	7.33	6.59	7.8	7.01	13.71	11.97	13.92	12.86	14.66
ENSMUSG00000025980	Hspd1	4765.66	-0.288459	0.102346	-2.81847	0.00482536	0.0402534	82.07	71.22	67.75	81.92	72	88.18	81.98	87.49	91.12	96.1	94.83	51.98
ENSMUSG00000026027	Stradb	3404.03	-0.541306	0.108023	-5.01101	5.41e-07	3.71e-05	39.15	36.16	47.24	42.51	38.62	40.75	60.25	59.72	54.15	57.74	59.16	41.1
ENSMUSG00000026042	Col5a2	1100.71	-1.22164	0.313957	-3.89112	9.98e-05	0.00235321	1.8	5.55	4.7	4.51	3.02	2.51	4.49	9.5	8.48	8.67	15.25	3.52
ENSMUSG00000026043	Col3a1	8060.21	-2.07347	0.437309	-4.74143	2.12e-06	0.00011789	6.86	48.86	58.13	29.53	15.96	12.96	51.05	132.27	146.73	134.07	205.26	51.46
ENSMUSG00000026173	Plcd4	3970.76	-0.886816	0.296761	-2.98832	0.00280517	0.0278456	42.63	34.51	47.26	39.24	27.78	30.36	22.06	61.51	64.24	64.66	84.76	72.67
ENSMUSG00000026249	Serpine2	3702.59	-0.455605	0.131876	-3.45479	0.000550731	0.0084376	44.07	54.92	73.18	67.55	47.5	53.32	75.32	71.03	78.59	61.85	88.22	46.4
ENSMUSG00000026254	Eif4e2	1648.49	-0.369059	0.118384	-3.11747	0.00182407	0.0205176	24.72	21.75	21.94	23.12	23.97	27.25	31.71	31.97	31.03	35.69	30.76	35.08
ENSMUSG00000026608	Kctd3	442.689	-0.534194	0.141469	-3.77605	0.000159336	0.0033803	3.89	4.33	3.96	3.82	4.29	3.27	5.92	5.85	6.41	4.91	6.44	2.58
ENSMUSG00000026698	Pigc	416.64	-0.762655	0.160826	-4.74213	2.11e-06	0.00011789	6.51	4.56	5.56	4.31	3.95	5.09	8.84	9.35	8.32	7.63	9.04	7.43
ENSMUSG00000026817	Ak1	31320.3	-0.676888	0.234879	-2.88185	0.00395345	0.0352963	444.21	451.64	539.71	378.84	381.39	374.02	597.06	621.27	564.4	539.09	537.53	845.52
ENSMUSG00000026837	Col5a1	1563.3	-1.3514	0.352065	-3.83849	0.000123795	0.00279219	1.99	9.46	10.93	8.36	4.22	5.81	8.26	17.36	18.25	20.39	30.61	8.81
ENSMUSG00000026895	Ndufa8	3125.34	-0.998777	0.356911	-2.79839	0.00513579	0.0419562	80.5	81.17	89.71	77.86	108.22	96.6	174.12	109.01	127.21	109.05	84.47	305.27
ENSMUSG00000026974	Zmynd19	517.506	-0.609911	0.162978	-3.74228	0.000182358	0.00374682	6.02	4.22	5.25	5.97	3.93	6.53	7.94	10.26	7.76	7.23	8.16	6.84
ENSMUSG00000027001	Dusp19	129.108	-0.90946	0.19993	-4.54888	5.39e-06	0.000252001	2.03	1.84	2.19	2.24	2.07	1.77	3.73	3.44	2.67	3.99	3.19	3.8
ENSMUSG00000027180	Fbxo3	2935.55	-0.354762	0.119106	-2.97853	0.00289639	0.028472	22.05	19.2	23.4	20.88	18.51	19.3	26.89	27.61	25.94	28.78	26.21	16.64
ENSMUSG00000027488	Snta1	8130.58	-0.828991	0.204572	-4.05231	5.07e-05	0.0014628	97.55	100.67	102.57	112.05	94.72	98.61	189.08	164.97	153.94	154.3	114.62	195.78
ENSMUSG00000027637	Rab5if	1587.83	-0.622005	0.217432	-2.86068	0.00422728	0.0369063	41.42	39.62	36.39	42.4	58.1	47.04	69.12	59.68	49.95	59.75	50.12	77.4
ENSMUSG00000027804	Ppid	1268.49	-0.546244	0.189161	-2.88773	0.00388035	0.0349541	28.44	21.08	19.58	23.53	13.64	25.1	24.74	28.39	28.82	30.69	36.4	27.51
ENSMUSG00000027835	Pdcd10	389.208	-0.423387	0.140702	-3.0091	0.00262025	0.0265438	7.45	6.6	7	7.83	6.77	5.09	7.44	9.08	8.12	9.59	10.35	7.08
ENSMUSG00000028152	Tspan5	196.178	-0.572683	0.187883	-3.04808	0.00230307	0.0242242	1.97	3.31	2.27	3.22	3.72	1.87	3.29	2.92	3.5	4.67	3.91	2.15
ENSMUSG00000028156	Eif4e	2425.8	-0.558586	0.0919767	-6.07312	1.25e-09	2.41e-07	34.24	26.75	28.7	32.24	27.7	34.57	40.68	42.14	46.14	42.99	37.93	16.37
ENSMUSG00000028207	Asph	5869.96	-0.660946	0.202498	-3.26397	0.00109864	0.0140721	95.9	70.37	106.57	81.41	68.18	81.33	100.81	128.13	128.7	109.1	163.78	157.51
ENSMUSG00000028221	Pip4p2	763.416	-0.357569	0.121999	-2.93091	0.00337972	0.0317805	10.59	9.83	11.61	11.17	8.59	11.08	13.38	12.97	12.17	13.32	16.17	8.54
ENSMUSG00000028261	Ndufaf4	924.833	-0.796208	0.171168	-4.65161	3.29e-06	0.000170932	8.73	6.31	7.77	7.37	8.15	8.28	11.93	9.79	11.49	16.02	12.09	17.86
ENSMUSG00000028339	Col15a1	1669.78	-0.919144	0.278964	-3.29485	0.000984728	0.0130246	5.4	13.13	11.74	9.72	6.68	6.07	16.39	22.35	20.63	15.77	25.19	17.19
ENSMUSG00000028343	Erp44	1352.65	-0.518152	0.148932	-3.47913	0.000503045	0.00790898	15.28	15.02	16.58	14.38	14.15	17.78	17.16	22.85	20.12	18.83	26.57	18.97
ENSMUSG00000028413	B4galt1	1942.92	-0.390516	0.121114	-3.22437	0.00126249	0.0156756	15.85	15.09	12.19	19.86	15.78	14.72	18.79	19.66	19.87	22.5	24.17	11.33
ENSMUSG00000028622	Mrpl37	2321.51	-0.444871	0.163415	-2.72234	0.00648211	0.0495623	43.18	47.56	42.11	48.8	56.66	52.09	57.88	66.57	61.87	53.14	55.38	65.19
ENSMUSG00000028690	Mmachc	1407.51	-0.567623	0.130915	-4.33583	1.45e-05	0.000551393	18.6	20.81	22.26	17.77	19.32	19.66	29.22	30.71	32.26	31.99	28.41	15.15
ENSMUSG00000028736	Pax7	115.864	-0.926599	0.264779	-3.49952	0.000466103	0.00745317	0.51	0.72	1	0.72	0.45	0.34	1.1	1.15	1.33	1.03	1.23	0.4
ENSMUSG00000028795	Ccdc28b	225.289	-0.935066	0.322786	-2.89686	0.00376915	0.0343668	4.52	5.95	7.76	7.68	7.02	6.56	7.11	9.95	10.51	8.07	11.47	19.44
ENSMUSG00000028959	Fastk	5005.08	-0.463509	0.154826	-2.99374	0.00275584	0.0274651	71.98	70.69	85.72	84.6	88.45	85.46	115.01	97.39	99.58	105.14	90.97	130.43
ENSMUSG00000028988	Ctnnbip1	950.906	-0.701368	0.204071	-3.43689	0.000588445	0.0088883	9.96	9.76	12.93	9.86	11.53	10.07	10.6	20.34	16.79	12.98	15.13	14.88
ENSMUSG00000028992	Nmnat1	438.402	-0.543445	0.138891	-3.91274	9.13e-05	0.00219346	7.38	7.36	8.98	8.18	8.71	8.81	11.79	10.8	11.56	11.63	10.75	7.86
ENSMUSG00000029047	Pex10	317.324	-0.569254	0.169143	-3.36551	0.000764012	0.0108601	5.69	5.4	5.05	5.27	5.8	6.19	6.81	8.52	7.92	6.18	8.05	7.95
ENSMUSG00000029073	Cptp	416.99	-0.879773	0.145388	-6.05122	1.44e-09	2.63e-07	3.36	4.34	4.63	5.36	5.37	3.18	9.01	8.6	6.46	6.77	8.03	5.76
ENSMUSG00000029247	Paics	2961.89	-0.353604	0.115514	-3.06113	0.00220507	0.0235905	48.36	38.02	42.21	47.01	39.95	49.08	44.57	57.93	55.15	62.74	59.67	37.88
ENSMUSG00000029326	Enoph1	306.333	-0.542539	0.158657	-3.41957	0.000627198	0.00935124	4.95	4.2	5.37	5.6	5.07	5.05	5.74	7.35	6.04	6.83	8.01	6.7
ENSMUSG00000029581	Fscn1	654.385	-0.641181	0.205602	-3.11855	0.00181745	0.0205116	6.95	12.55	12.94	8.41	8.12	9.68	12.03	14.18	15.66	10.73	10.52	12.65
ENSMUSG00000029610	Aimp2	4814.78	-1.69374	0.308334	-5.49319	3.95e-08	4.26e-06	67.05	85.03	94.07	70.84	70.8	65.3	116.77	254.55	159.73	179.49	223.64	367.6
ENSMUSG00000029661	Col1a2	5813.57	-1.73994	0.426896	-4.0758	4.59e-05	0.00135929	4.98	33.05	26.5	25.03	9.91	11.93	22.69	64.15	67.19	56.28	123.09	26.5
ENSMUSG00000029911	Ssbp1	486.666	-0.785213	0.260942	-3.00915	0.0026198	0.0265438	13.84	11.84	10.31	12.59	14.07	13.73	17.62	16.7	14.5	21.22	17.79	31.36
ENSMUSG00000030137	Tuba8	7353.01	-0.676133	0.223407	-3.02647	0.00247429	0.0255415	87.33	75.48	109.91	108.2	72.2	96.41	95.01	129.95	133.56	155.82	121.35	163.85
ENSMUSG00000030357	Fkbp4	4598.35	-0.644861	0.139209	-4.63234	3.62e-06	0.000182361	52.85	50.68	61.61	69.49	57.71	65.43	88.73	85.81	91.79	80.73	88.63	81.82
ENSMUSG00000031145	Prickle3	579.322	-0.566179	0.138996	-4.07335	4.63e-05	0.00137099	6.87	7.97	7.15	7.38	7.06	8.07	9.34	14.52	9.95	10.86	9.29	7.73
ENSMUSG00000031502	Col4a1	11653.1	-1.00675	0.247682	-4.06468	4.81e-05	0.00141443	29.78	57.59	60.11	60.79	48.59	37.75	88.48	102.25	120.11	94.63	128.5	28.9
ENSMUSG00000031503	Col4a2	8871.32	-0.957934	0.226913	-4.22158	2.43e-05	0.000821523	21.46	39.79	47.42	38.28	32.2	27.02	65.05	62.79	85.4	54.43	87.1	29.5
ENSMUSG00000031543	Ank1	14849.4	-0.792305	0.198925	-3.98293	6.81e-05	0.00178182	197.9	188.73	269.33	216.74	169.61	176.84	218.96	317.31	298.96	267.61	364.96	204.05
ENSMUSG00000032002	Dcun1d5	1231.28	-0.48783	0.131115	-3.72063	0.00019873	0.00397433	29.65	22.51	22.8	24.46	30.13	29.03	34.4	35.73	34.43	35.98	30.05	19.86
ENSMUSG00000032051	Fdx1	475.448	-0.841558	0.301316	-2.79294	0.0052231	0.0424844	10.44	12.78	15.4	13.05	15.37	14.52	23.75	14.25	17.34	19.2	17.29	37.23
ENSMUSG00000032086	Bace1	2867.75	-1.06163	0.234934	-4.51885	6.22e-06	0.000282607	11.47	13.23	15.33	13.36	8.76	14.72	13	25.92	40.08	34.62	40.26	13.15
ENSMUSG00000032294	Pkm	96446.9	-0.673659	0.193702	-3.47781	0.00050552	0.00793127	1262.48	1242.8	1616.66	1178.21	1020.73	1367.8	2059.02	2005.92	1823.46	1625.49	1718.42	1895.32
ENSMUSG00000032648	Pygm	236378	-0.596763	0.172812	-3.45326	0.000553863	0.00845954	2357.84	2302.96	3180.48	2460.57	1677.94	2366.18	3034.81	3911.92	3765.84	3174.09	3606.34	3054.63
ENSMUSG00000032744	Heyl	565.958	-0.64414	0.201192	-3.20161	0.00136661	0.0165706	2.28	5.17	4.53	3.46	2.88	3.14	5.46	4.96	6.43	5.8	5.9	3.26
ENSMUSG00000032786	Alas1	3843.34	-0.467207	0.146015	-3.19973	0.00137558	0.0166392	94.28	109.36	87.92	112.91	127	128.75	165.82	127.33	168.01	148.88	136.34	47.49
ENSMUSG00000033032	Afap1l1	2329.41	-0.383914	0.091887	-4.17811	2.94e-05	0.000944064	20.27	20.38	21.89	24.75	23.9	18.5	27.7	28.01	26.94	31.13	28.67	20.79
ENSMUSG00000033044	Dhrs7c	4265.6	-1.12924	0.190614	-5.92424	3.14e-09	5.06e-07	98.42	83.68	94.69	92.47	82.86	79.41	180.6	173.72	144.63	198.36	153.3	208.38
ENSMUSG00000033216	Eefsec	285.141	-0.623426	0.148352	-4.20235	2.64e-05	0.000874622	3.94	3.57	3.01	3.51	2.63	3.45	5.15	4.83	5.43	6.44	4.47	4.25
ENSMUSG00000033257	Ttll4	868.597	-0.583349	0.206514	-2.82474	0.00473194	0.039743	3.18	2.53	2.57	3.25	1.95	2.63	2.66	4.13	4.95	4.4	5.48	1.92
ENSMUSG00000033809	Alg3	667.472	-0.812725	0.208103	-3.90541	9.41e-05	0.00223599	12.71	13.3	13.92	12.21	12.07	12.74	14.53	20.27	19.74	17.52	26.29	26.34
ENSMUSG00000033845	Mrpl15	1670.28	-0.684284	0.212386	-3.22189	0.00127348	0.0157728	13.51	16.31	15.13	15.04	20.38	17.11	20.94	20.8	20.32	20.28	19.55	23.67
ENSMUSG00000034205	Loxl2	667.124	-1.07036	0.372316	-2.87488	0.00404179	0.0358746	1.39	3.8	4.77	3.58	1.99	2.54	3.76	7.91	6.06	4.09	13.08	1.93
ENSMUSG00000034211	Mrps17	890.374	-0.515735	0.178194	-2.89423	0.0038009	0.0345382	24.41	23.22	22.49	23.96	28.84	31.21	27.7	30.59	28.55	27.3	29.83	42.25
ENSMUSG00000034880	Mrpl34	681.721	-1.10951	0.363472	-3.05254	0.0022691	0.0239678	22.52	23.61	22.02	26.85	36.91	25.94	45.53	38.83	38.15	37.53	27.34	100.04
ENSMUSG00000034930	Rtkn	547.18	-0.711438	0.198872	-3.57737	0.000347069	0.00606018	9.81	11.14	12.87	11.46	10.79	9.61	13.36	18.14	19.62	14.04	18.75	23.94
ENSMUSG00000035615	Frmpd1	50.3849	-1.86839	0.332923	-5.61208	2e-08	2.34e-06	0.12	0.15	0.21	0.17	0.12	0.21	0.36	0.7	0.59	0.68	0.41	0.73
ENSMUSG00000035735	Dagla	581.896	-0.703977	0.215841	-3.26155	0.00110807	0.0141646	2.49	2.73	4.59	2.86	2.51	2.02	4.08	5.66	4.95	5.35	4.17	2.64
ENSMUSG00000036052	Dnajb5	7072.81	-0.512491	0.141199	-3.62955	0.000283912	0.00521862	94.63	74.36	111.7	86.17	87.18	84.76	112.51	132.18	133.64	115.78	127.38	97.82
ENSMUSG00000036975	Tmem177	401.931	-0.403487	0.125078	-3.22588	0.00125585	0.015619	3.42	4.2	3.62	4.48	4	3.22	5.89	4.96	4.97	4.44	5.19	3.07
ENSMUSG00000037049	Smpd1	2793.21	-0.262022	0.081548	-3.21311	0.00131307	0.0160739	37.13	39.61	37.17	39.28	40.81	38.5	45.88	45.15	47.7	43.37	43.72	34.35
ENSMUSG00000037075	Rnf139	1708.18	-0.425232	0.133874	-3.17635	0.00149139	0.0176973	13.49	11.57	13.44	11.97	10.2	12.9	14.84	17.85	16.22	19.78	16.27	9.48
ENSMUSG00000037085	Trmt12	192.954	-0.634385	0.190117	-3.33682	0.000847432	0.0117257	1.18	1.21	1.12	1.23	1.25	1.49	1.32	2.33	1.89	1.42	2.02	1.75
ENSMUSG00000037204	Atg101	690.987	-0.783171	0.286348	-2.73503	0.00623743	0.0482243	15.9	13.16	13.92	15.22	15.14	15.01	17.31	23.37	19.48	18.04	17.25	37.48
ENSMUSG00000037531	Mrpl47	356.058	-0.6741	0.241496	-2.79135	0.00524894	0.0425792	3.38	2.85	2.31	3.02	2.96	3.48	4.82	3.09	4.43	4.8	3.17	5.49
ENSMUSG00000037960	Card19	753.258	-1.05528	0.334934	-3.15071	0.00162876	0.0188974	16.07	19.3	22.38	23.4	29.03	24.58	41.4	28.11	29.38	43.92	24.66	73.91
ENSMUSG00000038305	Spats2l	91.573	-1.06843	0.289061	-3.69619	0.000218855	0.00426867	0.79	0.99	0.74	1.14	0.96	0.56	1.35	1.56	1.48	1.02	2.88	0.45
ENSMUSG00000038400	Pmepa1	1022.82	-0.715528	0.171014	-4.18403	2.86e-05	0.000927762	6.37	7.26	11.26	9.58	7.91	9.63	9.19	15.89	11.59	12.77	17.82	7.62
ENSMUSG00000038510	Rpf2	305.152	-0.617984	0.223301	-2.7675	0.00564888	0.0448769	7.74	6.6	6.33	6.44	6.23	7.26	6.8	9.19	8.87	8.31	11.95	11.78
ENSMUSG00000038696	Mapkap1	1218.23	-0.470134	0.138393	-3.39708	0.000681086	0.00996644	23.77	19.16	23.92	22.78	23.19	23.78	30.77	27.83	24.79	25.27	29.03	14.83
ENSMUSG00000038845	Phb	4373.44	-0.728471	0.24203	-3.00984	0.00261388	0.0265376	67.02	65.3	66.09	71.5	85.81	79.85	114.22	93.19	93.25	89.12	75.42	142.94
ENSMUSG00000039316	Rftn1	754.987	-0.728516	0.207714	-3.5073	0.000452677	0.00730336	5.28	8.38	7.73	6.96	6.13	5.83	11.47	11.14	9.71	6.48	16.79	8.56
ENSMUSG00000039405	Prss23	2667.45	-0.901129	0.155602	-5.79123	6.99e-09	9.7e-07	27.51	37.69	47.36	33.56	33.47	30.94	48.49	59.34	73.25	68.5	69.02	45.47
ENSMUSG00000039768	Dnajc11	1297.82	-0.36961	0.105038	-3.51882	0.000433463	0.00708997	13.03	12.33	13.12	12.69	13.86	14.33	17.51	15.94	18.94	16.07	16.22	11.67
ENSMUSG00000039899	Fgl2	944.47	-1.43109	0.360755	-3.96694	7.28e-05	0.00187946	3.16	8.96	3.19	6.79	3.84	4.2	5.49	16.02	11.77	12.38	28.25	4.83
ENSMUSG00000041084	Ostc	580.413	-0.595901	0.209421	-2.84547	0.00443454	0.0381167	13.29	16.35	15.14	18.26	18.83	14.2	19.21	21.58	18.61	18.75	23.95	28.15
ENSMUSG00000041241	Mul1	1269.71	-0.329567	0.116216	-2.83581	0.00457094	0.0388608	13.6	16.85	15.98	13.62	12.17	16.62	16.38	14.06	18.24	12.16	19.12	10.5
ENSMUSG00000042148	Cox10	1312.1	-0.592077	0.159475	-3.71266	0.000205088	0.00405286	10.57	13.11	13.9	13.21	12.93	15.4	23.63	18.51	22.76	19.47	14.89	12.73
ENSMUSG00000042215	Bag2	518.832	-0.508701	0.15363	-3.31121	0.000928939	0.0125411	7.5	9.93	9.96	8.9	7.76	8.93	11.53	11.73	11.83	10.72	11.4	10.67
ENSMUSG00000042505	Sdhaf3	234.97	-0.790634	0.25734	-3.07233	0.00212393	0.022921	1.81	1.06	1.58	1.69	1.39	1.23	1.94	2.06	2.11	2.22	2.1	3.17
ENSMUSG00000042529	Kcnj12	1904.97	-0.776903	0.176633	-4.3984	1.09e-05	0.000438508	23.46	20.89	29.19	23.88	17.54	19.12	45.75	42.58	36.38	38.54	36.69	19.62
ENSMUSG00000042961	Egflam	759.985	-0.864857	0.216478	-3.99512	6.47e-05	0.00172265	3.7	4.37	5.16	4.79	3.94	3.92	4.13	9.74	7.71	7.43	7.12	7.82
ENSMUSG00000043445	Pgp	2524.59	-0.50223	0.16492	-3.0453	0.00232446	0.0243808	29.08	28.67	27.74	27.32	33.5	29.25	46.26	36.74	39.52	35.92	30.7	38.47
ENSMUSG00000044716	Dok7	570.551	-0.757966	0.149156	-5.08169	3.74e-07	2.81e-05	6.17	5.53	6.27	5.19	6.34	8.15	11.67	10.63	11.4	7.72	9.3	7.57
ENSMUSG00000044763	Trmt10c	458.098	-0.472623	0.136751	-3.45608	0.000548093	0.00841437	5.28	3.85	5.01	4.62	4.72	4.62	5.85	5.4	6.12	7.43	6.76	5.01
ENSMUSG00000044792	Isca1	6494.53	-0.442426	0.109736	-4.03174	5.54e-05	0.00155511	100.53	91.02	108.73	100.51	122.09	102.3	152.83	134.81	129.97	146.57	129.26	101.87
ENSMUSG00000046532	Ar	2095.24	-1.03843	0.180526	-5.75226	8.81e-09	1.17e-06	6.06	4.41	4.86	4.94	4.45	5.27	7.63	10.95	9.53	13.76	12.91	4.83
ENSMUSG00000047604	Frat2	403.636	-1.10535	0.17242	-6.4108	1.45e-10	4.1e-08	4.79	4.46	3.65	4.47	4.25	4.56	13.16	7.3	8.15	9.12	8.21	6.59
ENSMUSG00000047656	Trpt1	282.075	-1.06563	0.352432	-3.02365	0.00249747	0.025706	4.93	5.6	6.01	5.45	6.9	7.62	9.68	10.3	8.12	6.94	8.54	21.74
ENSMUSG00000047875	Gpr157	2642.29	-0.633416	0.147908	-4.28251	1.85e-05	0.000656813	15.98	16.47	18.17	14.87	12.7	14.63	20.47	27.17	27.52	23.12	26.54	12.95
ENSMUSG00000048351	Coa7	597.119	-0.376493	0.127528	-2.95223	0.00315485	0.0303721	5.47	4.33	5.67	5.11	4.6	5.51	5.67	6.83	7.14	6.67	7.16	4.36
ENSMUSG00000048416	Mlf1	3089.09	-1.73161	0.271558	-6.37658	1.81e-10	4.85e-08	55.17	39.74	54.32	48.17	42.16	42.98	205.73	113.41	93.31	168.09	91.99	177.03
ENSMUSG00000048486	Fitm2	5806.26	-0.594197	0.148869	-3.99141	6.57e-05	0.00174569	37.75	43.86	40.55	39.12	48.68	47.59	79.09	52.06	72.86	68.77	60.44	34.98
ENSMUSG00000048701	Ccdc6	2877.22	-0.884993	0.153682	-5.75861	8.48e-09	1.14e-06	15.89	11.67	16.52	15.76	12.52	12.14	25.59	23.94	25.92	26.93	24.51	19.17
ENSMUSG00000048807	Slc35e4	1576.39	-1.01133	0.259698	-3.89425	9.85e-05	0.00232665	11.25	12.48	16.36	12.1	8.26	14.39	20.16	23.67	19.22	20.09	20.83	31.88
ENSMUSG00000049686	Orai1	1548.84	-0.831395	0.237109	-3.50638	0.000454244	0.00730893	24.04	30.13	32.42	27.74	22.93	25.03	30.02	52.32	42.72	33.75	45.01	54.35
ENSMUSG00000050043	Tmx2	2019.77	-0.707992	0.111471	-6.35138	2.13e-10	5.62e-08	24.98	30.24	28.6	25.55	27.03	30.87	43.35	46.44	43.61	39.26	46.1	36.49
ENSMUSG00000050147	F2rl3	66.3085	-0.571887	0.202621	-2.82245	0.00476583	0.0398545	1.14	0.94	1.35	1.17	0.93	1.1	1.24	1.52	1.65	2.1	1.65	1.25
ENSMUSG00000050323	Ndufaf6	342.208	-0.882126	0.283981	-3.10628	0.00189456	0.0210805	7.08	8.32	7.83	8.31	9.63	8.07	9.3	13.29	11.82	11.81	11.11	22.04
ENSMUSG00000050471	Fam118b	626.762	-0.562127	0.175803	-3.19749	0.00138629	0.0167415	12.01	10.28	10.96	9.88	13.94	8.45	14.9	16.21	12.7	16.2	13.51	19.25
ENSMUSG00000050628	Ubald2	1402.5	-0.727653	0.241769	-3.00971	0.00261502	0.0265376	24.43	26.9	23.08	31.05	25.56	26.63	38.51	35.4	29.94	35.09	34.91	57.38
ENSMUSG00000050891	Tatdn1	306.831	-1.12684	0.304163	-3.70473	0.000211615	0.00414903	9.26	5.74	6.03	7.37	7.35	5.65	9.84	12.63	9.18	12.8	12.46	20.18
ENSMUSG00000051169	Rpusd3	226.998	-0.635823	0.229586	-2.76943	0.0056155	0.044659	5.18	4.65	4.7	5.37	7.31	5.31	7.46	9.58	7.49	6.41	5.95	9.13
ENSMUSG00000051346	Spryd4	654.379	-0.540741	0.171872	-3.14618	0.00165416	0.0189974	12.54	11.48	12.46	11.82	12.85	13.06	16.28	16.8	17.75	13.25	16.54	18
ENSMUSG00000051730	Mettl5	149.539	-0.776475	0.246181	-3.15408	0.00161005	0.0187493	5.31	3.44	3.59	4.45	4.32	4.64	7.73	5.38	4.82	6.19	6.97	8.41
ENSMUSG00000052214	Opa3	2929.38	-0.387422	0.130582	-2.96689	0.00300825	0.0292423	25.37	24.45	30.15	26.99	30.03	29.38	29.36	39.01	37.51	29.5	40.47	27.83
ENSMUSG00000053192	Mllt11	2801.29	-0.721823	0.163754	-4.40796	1.04e-05	0.000425146	47.12	43.05	50.76	41.9	45.71	60.4	53.23	103.49	61.98	64.64	82.45	46.28
ENSMUSG00000053453	Thoc7	821.442	-0.822113	0.282386	-2.91131	0.00359917	0.0334274	25.62	19.85	26.92	25.59	25.34	22.28	31.94	31.08	28.59	34.28	34.8	60.61
ENSMUSG00000053907	Mat2a	6223.45	-0.885415	0.224002	-3.95272	7.73e-05	0.00194782	63.18	63.42	59.1	43.27	50.73	53.56	47.26	110.68	113.61	100.35	152.32	206.55
ENSMUSG00000053929	Cyhr1	3305.76	-0.644878	0.204115	-3.15939	0.00158099	0.018526	35.59	32.74	48.18	41.34	41.63	36.65	54.28	57.39	49.64	50.74	50.51	69.59
ENSMUSG00000054752	Fsd1l	291.003	-1.18112	0.204337	-5.78025	7.46e-09	1.02e-06	1.07	1.03	1	0.8	0.77	0.79	1.93	1.5	1.98	2.93	3.03	0.99
ENSMUSG00000054836	Elp6	79.6931	-0.896988	0.277981	-3.22679	0.00125187	0.0155824	1.67	1.63	0.96	1.56	1.25	1.62	1.87	2.65	2.51	2.28	2.34	2.98
ENSMUSG00000054934	Kcnmb4	6.00377	-3.01614	1.07827	-2.79719	0.00515488	0.0420664	0.08	0.08	0.04	0	0	0	0.05	0.09	0.17	0.22	0.08	0.75
ENSMUSG00000055239	Kcmf1	6255.43	-0.41758	0.142066	-2.93935	0.00328901	0.031209	74.37	56.5	86.31	81.21	72.89	85.29	97.8	104.23	84.67	104.02	100.7	53.91
ENSMUSG00000056880	Gadl1	241.17	-1.64718	0.30548	-5.39213	6.96e-08	6.9e-06	1.56	1.29	2.36	0.95	0.55	0.93	2.92	4.55	3.54	2.91	4.19	3.2
ENSMUSG00000056962	Jmjd6	674.454	-0.633207	0.215838	-2.93372	0.00334927	0.0316346	12.42	11.69	10.97	12.02	11.38	15.26	12.89	17.13	18.17	15.27	18.37	26.75
ENSMUSG00000057134	Ado	1284.32	-0.44185	0.132927	-3.324	0.000887375	0.0121439	9.3	8.66	9.75	7.87	7.18	9.65	12.82	10.93	12.09	12.45	11.97	7.38
ENSMUSG00000057497	Fam136a	469.36	-0.56509	0.181994	-3.105	0.0019028	0.0211408	9.88	8.17	7.11	6.85	9.31	9.49	13.61	11.99	9.9	11.11	10.63	11.89
ENSMUSG00000057666	Gapdh	288620	-0.666859	0.21124	-3.15688	0.00159467	0.0186637	5860.46	6281.52	5492.4	5206	5554.2	6301.22	8470.44	8160.88	7892.55	7325.93	6848.02	11590.8
ENSMUSG00000060568	Fam78b	206.002	-0.840151	0.16609	-5.05842	4.23e-07	3.04e-05	1.42	1.87	1.85	1.53	1.2	1.18	1.95	2.7	2.79	2.97	3.38	1.42
ENSMUSG00000060600	Eno3	137874	-1.099	0.261623	-4.20068	2.66e-05	0.000879179	2500.89	2540.19	2462.99	1927.97	1952.1	2136.99	3706.59	4043.69	4072.56	3767.17	3422.87	6508.3
ENSMUSG00000061816	Myl1	186914	-1.1538	0.339202	-3.40151	0.00067014	0.00985435	5410.66	5225.7	6765.7	3886.63	3577.11	4958.7	6128.4	9723.89	7392.22	7812.72	8582.27	18615.4
ENSMUSG00000061904	Slc25a3	20969.1	-0.574884	0.189333	-3.03636	0.00239451	0.0248893	429.9	433.32	434.6	410.24	515.73	512.88	734.21	538.24	695.99	610.79	469.7	668.66
ENSMUSG00000062070	Pgk1	27521.3	-0.963206	0.180448	-5.33785	9.41e-08	9.07e-06	454.11	391.08	316.33	347.59	344.69	397.82	676.33	650.8	669.45	656.15	596.49	754.93
ENSMUSG00000063229	Ldha	84334.8	-0.761456	0.170813	-4.45783	8.28e-06	0.000351225	1608.62	1679.1	1434.27	1403.92	1209.27	1372.74	2234.79	2362.29	2224.44	2213.7	2015.56	2454.82
ENSMUSG00000063296	Tmem117	418.94	-0.553029	0.156515	-3.53339	0.000410262	0.00683725	4.82	4.63	5.67	4.12	4.04	4.12	5.19	7.36	6.35	6.01	7.89	5.11
ENSMUSG00000063694	Cycs	7001.01	-0.710665	0.24777	-2.86825	0.0041275	0.0363312	62	61.05	58.5	55.52	80.82	57.85	86.91	74.91	79.82	88.56	78.02	136.35
ENSMUSG00000068250	Amn1	57.1707	-0.983224	0.353934	-2.77799	0.00546963	0.0438243	0.88	1.13	0.59	1.12	1.67	0.81	1.65	1.62	0.99	1.83	1.87	2.89
ENSMUSG00000069273	H3c6	10.6978	-1.9426	0.671933	-2.89106	0.0038394	0.0347309	0.14	0.52	0.25	0.12	0.07	0.06	0.59	0.14	0.51	0.7	0.62	1.29
ENSMUSG00000070436	Serpinh1	3825.26	-0.773033	0.239113	-3.23292	0.00122534	0.0153157	24.16	44.29	59.54	62.06	64.96	34.67	62.46	74.19	86.47	61.76	109.9	64.03
ENSMUSG00000070803	Cited4	1196.31	-2.04846	0.664756	-3.08152	0.00205945	0.0224326	8.47	13.88	29.03	11.81	7.45	10.42	9.65	36	34.29	14.86	58.37	126.43
ENSMUSG00000071573	Rnls	147.517	-0.558386	0.138724	-4.02515	5.69e-05	0.00157863	2.75	3.53	2.57	2.78	3.07	2.54	4.39	4.63	3.5	4.39	4.03	2.97
ENSMUSG00000073139	Tmem185a	1294.84	-0.32135	0.113448	-2.83258	0.00461735	0.0390833	20.76	17.53	23.16	25.23	20.34	23.21	24.01	28.03	25.05	25.62	29.42	15.93
ENSMUSG00000073676	Hspe1	1433.2	-1.10283	0.349531	-3.15518	0.00160401	0.0186935	38.57	36.81	31.54	43.17	52.41	57.84	63.39	62.07	63.18	69.76	56.54	161.37
ENSMUSG00000074622	Mafb	2574.98	-1.37165	0.39969	-3.43177	0.000599656	0.00903037	10.47	17.13	11.25	19.99	10.23	25.37	17.64	15.08	65.78	19.6	65.46	40.25
ENSMUSG00000075229	Ccdc58	174.73	-0.774947	0.268	-2.8916	0.00383291	0.0347161	4.05	3.77	4.66	4.3	5.23	5.29	6.29	5.84	6.81	7.26	8.24	15.42
ENSMUSG00000090083	Rnf8	395.163	-0.723526	0.225183	-3.21306	0.00131331	0.0160739	6.42	5.39	6.77	5.05	4.8	5.52	7.8	8.52	8.11	6.42	8.37	11.11
ENSMUSG00000091931	Gon7	116.788	-0.675256	0.235888	-2.86262	0.00420158	0.036789	3.71	2.52	2.49	2.95	3.03	2.75	3.62	3.44	4.97	4.27	3.98	5.19
ENSMUSG00000093930	Hmgcs1	1220.7	-0.454242	0.139546	-3.25513	0.00113339	0.0143822	14	14.21	12.27	11.26	13.62	9.76	16.56	15.16	14.47	20.69	17.16	8.84
ENSMUSG00000103906	Tigd5	90.9911	-0.767568	0.229287	-3.34763	0.00081507	0.0113723	0.54	0.4	0.32	0.54	0.6	0.71	0.83	0.88	1.07	0.72	0.73	0.67
